# Supplementary material for: Comprehensive RNA-Seq Expression Analysis of Sensory Ganglia with a Focus on Ion Channels and GPCRs in Trigeminal Ganglia
Source: PLoS One. 2013 Nov 8;8(11):e79523. doi: 10.1371/journal.pone.0079523 (PMC3832644; doi:10.1371/journal.pone.0079523)
Supplement: Figure S4 — Expression profile for all common GPCR signal transduction proteins. (XLSX) [file pone.0079523.s004.xlsx]

## Sheet: Tabelle1
GPCR Signaling Compounds
Gene Symbol	L	SM	B	OE	TG	DRG	Description		Gene Symbol	L	SM	B	OE	TG	DRG	Description
Gna11	21.2807	17.0036	49.9877	19.5572	28.9374	35.2414	Guanine Nucleotide-Binding Protein G(q) Subunit Alpha-11		Adcy1	0.0427669	0.173068	65.9937	2.09007	20.282	24.6759	Adenylate Cyclase Type 1							> 0	> 0.1	> 1	> 3	> 10	> 30	> 100	> 300	> 1000
Gna12	42.4315	13.6134	40.9884	37.6198	66.5779	81.6458	Guanine Nucleotide-Binding Protein G(q) Subunit Alpha-12		Adcy2	0.0465458	12.8934	31.5845	3.60074	13.7746	6.58569	Adenylate Cyclase Type 2					FPKM
Gna13	5.72389	3.72475	5.39844	12.9904	29.1679	27.8481	Guanine Nucleotide-Binding Protein G(q) Subunit Alpha-13		Adcy3	0.220172	0.566006	14.9681	429.452	6.90739	6.11188	Adenylate Cyclase Type 3
Gna14	0.833721	0.453204	0.135717	4.5411	15.9304	23.5513	Guanine Nucleotide-Binding Protein G(q) Subunit Alpha-14		Adcy4	1.83427	3.60288	2.88722	1.71204	0.395601	1.01783	Adenylate Cyclase Type 4
Gna15	0.171572	0.168684	1.4667	0.481437	0.231953	0.459073	Guanine Nucleotide-Binding Protein G(q) Subunit Alpha-15		Adcy5	0.322918	0.700018	54.1707	7.84491	12.9496	18.686	Adenylate Cyclase Type 5
Gnai1	0.34373	2.87417	30.447	6.15044	57.0333	49.4584	Guanine Nucleotide-Binding Protein G(i) Subunit Alpha-1		Adcy6	3.70695	4.83782	10.0131	18.0758	9.36271	11.3898	Adenylate Cyclase Type 6
Gnai2	61.5916	71.5492	161.787	61.5142	120.836	191.173	Guanine Nucleotide-Binding Protein G(i) Subunit Alpha-2		Adcy7	0.357805	0.963607	1.25253	3.32363	3.65441	3.8695	Adenylate Cyclase Type 7
Gnai3	37.493	5.64291	5.41499	27.3416	23.763	39.341	Guanine Nucleotide-Binding Protein G(k) Subunit Alpha		Adcy8	0	0.0583356	7.89717	0.0404392	2.63152	4.52343	Adenylate Cyclase Type 8
Gnal	0.500321	0.412778	22.1871	533.972	59.9344	76.3195	Guanine Nucleotide-Binding Protein G(olf) Subunit Alpha		Adcy9	4.4934	8.62939	17.6051	4.85992	22.2598	12.7488	Adenylate Cyclase Type 9
Gnao1	0.170403	3.02346	195.971	87.2623	169.196	222.361	Guanine Nucleotide-Binding Protein G(o) Subunit Alpha		Adcy10	0	0.039942	0.0813191	0.219961	0.0467581	0.0225069	Adenylate Cyclase Type 10
Gnaq	4.80747	2.12821	22.8542	23.13	78.9379	104.115	Guanine Nucleotide-Binding Protein G(q) Subunit Alpha
Gnat1	4.98143	0.0257328	0.0987452	0.0167845	0	0	Guanine Nucleotide-Binding Protein G(t) Subunit Alpha-1
Gnat2	0.902806	0.16915	0.0658382	0.200316	0.288663	0.227323	Guanine Nucleotide-Binding Protein G(t) Subunit Alpha-2
Gnat3	0	0	0	0.127312	0	0	Guanine Nucleotide-Binding Protein G(t) Subunit Alpha-3
Gnaz	0.065167	0.17701	19.6437	6.27703	26.7944	27.3154	Guanine Nucleotide-Binding Protein G(z) Subunit Alpha		Gene Symbol	L	SM	B	OE	TG	DRG	Description
Gnb1	28.1527	21.1032	143.799	1174.55	413.93	496.454	Guanine Nucleotide-Binding Protein G(I)/G(S)/G(T) Subunit Beta-1		Plcb1	1.92984	0.406531	9.35263	1.53008	11.5046	7.89407	1-Phosphatidylinositol-4,5-Bisphosphate Phosphodiesterase Beta-1
Gnb1l	0.886096	0.43245	1.71047	2.75518	1.02693	1.01879	Guanine Nucleotide-Binding Protein G(I)/G(S)/G(T) Subunit Beta-1-like		Plcb2	0.173749	0.227662	0.519886	0.647499	0.225385	0.343512	1-Phosphatidylinositol-4,5-Bisphosphate Phosphodiesterase Beta-2
Gnb2	74.8195	63.1734	211.13	65.1453	87.985	143.052	Guanine Nucleotide-Binding Protein G(I)/G(S)/G(T) Subunit Beta-2		Plcb3	5.1542	4.45296	8.27569	22.9231	69.5307	135.213	1-Phosphatidylinositol-4,5-Bisphosphate Phosphodiesterase Beta-3
Gnb2l1	513.987	636.885	408.143	275.238	117.524	179.988	Guanine Nucleotide-Binding Protein G(I)/G(S)/G(T) Subunit Beta-2-like		Plcb4	0.281983	3.70567	10.8007	20.5594	14.4705	11.6382	1-Phosphatidylinositol-4,5-Bisphosphate Phosphodiesterase Beta-4
Gnb3	0.0312006	0.553181	0.619489	0.585804	0.457609	1.30987	Guanine Nucleotide-Binding Protein G(I)/G(S)/G(T) Subunit Beta-3		Plcd1	0.299456	6.19532	4.91764	2.39233	4.20529	5.2594	1-Phosphatidylinositol-4,5-Bisphosphate Phosphodiesterase Delta-1
Gnb4	0.734773	3.32861	7.95746	4.01548	23.2552	53.6082	Guanine Nucleotide-Binding Protein G(I)/G(S)/G(T) Subunit Beta-4		Plcd3	1.08711	3.27962	6.37871	2.49344	2.23862	2.85045	1-Phosphatidylinositol-4,5-Bisphosphate Phosphodiesterase Delta-3
Gnb5	0.410284	14.1282	115.729	13.8378	40.6427	45.3208	Guanine Nucleotide-Binding Protein G(I)/G(S)/G(T) Subunit Beta-5		Plcd4	0	46.9996	19.1348	0.658977	23.3093	9.80882	1-Phosphatidylinositol-4,5-Bisphosphate Phosphodiesterase Delta-4
Gng10	6.30219	10.0858	19.2495	10.3874	17.4541	23.2753	Guanine Nucleotide-Binding Protein G(I)/G(S)/G(O) Subunit Gamma-10		Plce1	1.03087	0.384602	1.42249	9.66534	11.2648	11.7312	1-Phosphatidylinositol-4,5-Bisphosphate Phosphodiesterase Epsilon-1
Gng11	9.67967	31.2582	26.5412	2.68845	4.48615	5.94446	Guanine Nucleotide-Binding Protein G(I)/G(S)/G(O) Subunit Gamma-11		Plcg1	7.33467	4.21513	14.709	12.6151	9.94454	9.22433	1-Phosphatidylinositol-4,5-Bisphosphate Phosphodiesterase Gamma-1
Gng12	0.854658	0.462932	0.931386	0.32535	0.193442	0.701495	Guanine Nucleotide-Binding Protein G(I)/G(S)/G(O) Subunit Gamma-12		Plcg2	0.621144	0.893698	1.42941	6.76287	1.35179	1.84503	1-Phosphatidylinositol-4,5-Bisphosphate Phosphodiesterase Gamma-2
Gng13	0	0.239988	255.816	893.499	8.57779	1.34217	Guanine Nucleotide-Binding Protein G(I)/G(S)/G(O) Subunit Gamma-13		Plch1	0	0	1.31391	5.08639	0.695326	0.9235	1-Phosphatidylinositol-4,5-Bisphosphate Phosphodiesterase Eta-1
Gng2	0.391546	1.26537	19.9874	4.40116	62.9162	91.4315	Guanine Nucleotide-Binding Protein G(I)/G(S)/G(O) Subunit Gamma-2		Plch2	0.030362	0.154328	21.7148	3.80838	0.801451	0.194961	1-Phosphatidylinositol-4,5-Bisphosphate Phosphodiesterase Eta-2
Gng3	0	0.0779536	176.089	1.46354	189.714	175.032	Guanine Nucleotide-Binding Protein G(I)/G(S)/G(O) Subunit Gamma-3
Gng4	0.0162816	0.0609807	12.3157	2.75018	3.09007	1.92026	Guanine Nucleotide-Binding Protein G(I)/G(S)/G(O) Subunit Gamma-4
Gng5	104.736	268.333	91.2759	18.8033	7.3614	9.93588	Guanine Nucleotide-Binding Protein G(I)/G(S)/G(O) Subunit Gamma-5		Gene Symbol	L	SM	B	OE	TG	DRG	Description
Gng7	0.182251	0.787611	50.5215	2.93438	5.33972	5.60796	Guanine Nucleotide-Binding Protein G(I)/G(S)/G(O) Subunit Gamma-7		Itpr1	7.27358	2.48296	65.5359	20.9672	7.1459	4.2542	Inositol 1,4,5-Trisphosphate Receptor Type 1
Gng8	0.0709846	0.0873661	3.35306	20.548	14.5773	9.83987	Guanine Nucleotide-Binding Protein G(I)/G(S)/G(O) Subunit Gamma-8		Itpr2	3.76614	0.575987	1.54142	8.32655	1.49658	2.10654	Inositol 1,4,5-Trisphosphate Receptor Type 2
Gngt1	0.600311	0	0	0	0	0	Guanine Nucleotide-Binding Protein G(I)/G(S)/G(O) Subunit Gamma-T1		Itpr3	0.351752	1.15447	1.62673	10.4292	35.3802	33.8375	Inositol 1,4,5-Trisphosphate Receptor Type 3
Gngt2	11.6918	9.05426	5.66703	2.29331	0.449701	1.42817	Guanine Nucleotide-Binding Protein G(I)/G(S)/G(O) Subunit Gamma-T2		Itprip	0.701027	0.835389	0.620944	2.30688	0.967543	1.32505	Inositol 1,4,5-Triphosphate Receptor-Interacting Protein
Gnl1	14.2713	16.6526	79.269	19.0649	31.1559	28.8565	Guanine Nucleotide-Binding Protein-like 1		Itpripl1	1.82827	1.92147	0.755158	4.98465	3.13564	4.79563	Inositol 1,4,5-Triphosphate Receptor-Interacting Protein-Like 1
Gnl2	12.9285	20.4661	13.0799	15.717	19.8172	19.4819	Guanine Nucleotide-Binding Protein-like 2		Itpripl2	1.09278	1.80647	1.14748	7.9842	11.169	12.59	Inositol 1,4,5-Triphosphate Receptor-Interacting Protein-Like 2
Gnl3	20.1058	15.0075	7.9014	6.81775	8.24213	11.9308	Guanine Nucleotide-Binding Protein-like 3
Gnl3l	2.24335	5.2285	13.967	22.3535	50.0827	56.014	Guanine Nucleotide-Binding Protein-like 3-like
									Gene Symbol	L	SM	B	OE	TG	DRG	Description
Gene Symbol	L	SM	B	OE	TG	DRG	Description		Pik3c2a	4.28399	0.695141	0.518398	16.0863	8.9962	7.24	Phosphatidylinositol-4-Phosphate 3-Kinase Alpha
Dgka	2.6722	6.64307	4.43766	10.8632	6.62333	8.34926	Diacylglycerol Kinase Alpha		Pik3c2b	0.25061	1.27997	1.39727	14.9902	3.13984	2.59874	Phosphatidylinositol-4-Phosphate 3-Kinase Beta
Dgkb	0.0137431	0.0758971	3.69881	0.968855	4.62908	2.91104	Diacylglycerol Kinase Beta		Pik3c2g	0.600491	0	0.031393	0.126395	0.180905	0.217997	Phosphatidylinositol-4-Phosphate 3-Kinase Gamma
Dgkd	3.85727	8.40461	20.7554	15.7241	11.789	9.67316	Diacylglycerol Kinase Delta		Pik3c3	8.40947	8.63267	13.2982	12.2696	24.0338	21.9489	Phosphatidylinositol 3-Kinase Catalytic Subunit Type 3
Dgke	0.219194	0.940091	6.70656	6.97559	9.43398	11.2043	Diacylglycerol Kinase Epsilon		Pik3ca	4.05684	3.49821	3.47587	16.2355	16.884	18.1101	Phosphatidylinositol-4,5-Bisphosphate 3-Kinase Catalytic Subunit Alpha
Dgkg	0.00752539	0.0905731	16.02	2.50637	7.3242	11.5381	Diacylglycerol Kinase Gamma		Pik3cb	3.84425	1.4517	4.73403	9.37256	9.91665	8.53571	Phosphatidylinositol-4,5-Bisphosphate 3-Kinase Catalytic Subunit Beta
Dgkh	0.0651255	0.144788	2.12737	2.66549	113.871	121.464	Diacylglycerol Kinase Eta		Pik3cd	0.0100281	0.0945162	0.174596	0.117815	0.480541	0.388404	Phosphatidylinositol-4,5-Bisphosphate 3-Kinase Catalytic Subunit Delta
Dgki	0.0100527	0.0243181	3.11502	6.04739	35.7005	38.919	Diacylglycerol Kinase Iota		Pik3cg	0.152247	0.194895	0.325607	1.30798	0.554808	0.840116	Phosphatidylinositol-4,5-Bisphosphate 3-Kinase Catalytic Subunit Gamma
Dgkk	0	0.0140726	0.996154	1.89939	1.41153	2.28817	Diacylglycerol Kinase Kappa		Pik3r1	7.09088	2.77866	5.96709	22.4725	82.4058	62.1103	Phosphatidylinositol 3-Kinase Regulatory Subunit 1 Alpha
Dgkq	3.61672	1.26489	12.1191	6.9127	12.7947	14.7493	Diacylglycerol Kinase Theta		Pik3r2	9.77319	9.73462	48.9923	25.8974	20.109	21.5786	Phosphatidylinositol 3-Kinase Regulatory Subunit 2 Beta
Dgkz	12.9133	13.7795	154.767	7.97696	88.0191	174.394	Diacylglycerol Kinase Zeta		Pik3r3	0.213303	1.05017	7.55978	20.1903	19.4405	11.0021	Phosphatidylinositol 3-Kinase Regulatory Subunit 3 Gamma
									Pik3r4	5.64145	3.2264	10.04	15.3902	14.5163	11.0172	Phosphatidylinositol 3-Kinase Regulatory Subunit 4
									Pik3r5	0.162318	0.316339	0.640297	0.858603	1.53892	1.23778	Phosphatidylinositol 3-Kinase Regulatory Subunit 5
									Pik3r6	0.298846	0.763021	1.10592	0.400911	0.278314	0.499613	Phosphatidylinositol 3-Kinase Regulatory Subunit 6
									Pip4k2a	1.707	2.89218	25.7083	25.9799	39.0635	39.6558	Phosphatidylinositol-5-Phosphate 4-Kinase Type-2 Alpha
									Pip4k2b	4.29362	19.6717	37.8389	24.8025	35.9696	31.3142	Phosphatidylinositol-5-Phosphate 4-Kinase Type-2 Beta
									Pip4k2c	8.39337	6.47302	42.172	34.2049	27.0534	25.3132	Phosphatidylinositol-5-Phosphate 4-Kinase Type-2 Gamma
									Pip5k1a	3.59152	10.6375	16.8718	10.9357	6.70136	6.73521	Phosphatidylinositol-4-Phosphate 5-Kinase Type-1 Alpha
									Pip5k1b	0.0527995	0.298288	12.0255	2.38923	7.54831	3.85086	Phosphatidylinositol-4-Phosphate 5-Kinase Type-1 Beta
									Pip5k1c	7.68745	10.3799	117.081	24.0738	48.952	45.6477	Phosphatidylinositol-4-Phosphate 5-Kinase Type-1 Gamma
									Pip5kl1	0	0	2.71699	0.110188	4.18545	2.86302	Phosphatidylinositol-4-Phosphate 5-Kinase-like Protein 1
