# Supplementary material for: Comprehensive RNA-Seq Expression Analysis of Sensory Ganglia with a Focus on Ion Channels and GPCRs in Trigeminal Ganglia
Source: PLoS One. 2013 Nov 8;8(11):e79523. doi: 10.1371/journal.pone.0079523 (PMC3832644; doi:10.1371/journal.pone.0079523)
Supplement: Figure S5 — Expression profile for the TG and DRG specific family Mrpgrs. (XLSX) [file pone.0079523.s005.xlsx]

## Sheet: Tabelle1
Expression pattern for Mas-Related Receptors
Gene	Family	Symbol	L	SM	B	OE	TG	DRG	Exp	Ligand
Mas-Related GPCR D	Rhodopsin D	Mrgprd	0	0	0	0	37.0291	89.6071	+	Beta Alanin
Mas-Related GPCR A3	Rhodopsin D	Mrgpra3	0	0	0	0.081146	7.96728	20.8173	+	Chloroquine
Mas-Related GPCR B5	Rhodopsin D	Mrgprb5	0	0	0	0	5.3822	18.9284	+	Orphan
Mas-Related GPCR X1	Rhodopsin D	Mrgprx1	0	0	0	0	4.52274	9.5585	+	BAM-22
Mas-Related GPCR B4	Rhodopsin D	Mrgprb4	0	0	0	0	5.03101	9.04326	+	Orphan
Mas-Related GPCR E	Rhodopsin D	Mrgpre	0.397841	0.503214	3.56243	0.86814	4.74544	9.01343	+	Orphan
Mas-Related GPCR A9	Rhodopsin D	Mrgpra9	0	0	0	0.204837	2.63127	8.43542	+	Orphan
Mas-Related GPCR A2	Rhodopsin D	Mrgpra2b	0	0.0609724	0	0.062124	1.69703	7.74687	+	Orphan
Mas-Related GPCR F	Rhodopsin D	Mrgprf	0.145575	1.83251	4.46912	3.4518	2.41952	6.1921	+	Orphan
Mas-Related GPCR A1	Rhodopsin D	Mrgpra1	0	0	0	0	1.34489	6.00368	+	Orphan
Mas-Related GPCR A2A	Rhodopsin D	Mrgpra2a	0	0.0556316	0	0.066531	1.45602	5.73353	+	Orphan
Mas-Related GPCR A4	Rhodopsin D	Mrgpra4	0	0	0	0	1.08792	4.38645	+	Orphan
Mas-Related GPCR A6	Rhodopsin D	Mrgpra6	0	0	0	0	1.21169	1.54407	+	Orphan
Mas-Related GPCR B2	Rhodopsin D	Mrgprb2	0	0.0588349	0.0675619	0	0	0.383616	+	Orphan
Mas-Related GPCR H1	Rhodopsin D	Mrgprh	0	1.27873	0.427724	0.225304	0.124171	0.141372	+	Orphan
Mas-Related GPCR X2	Rhodopsin D	Mrgprx2	0	0	0	0	0.00751721	0.136265	+	Orphan
Mas-Related GPCR B1	Rhodopsin D	Mrgprb1	0	0.0130247	0.0927074	0	0.0102247	0.105021	+	Orphan
Mas-Related GPCR G	Rhodopsin D	Mrgprg	0.0317999	0.300185	0	0.245027	0	0	no	Orphan
Mas-Related GPCR B3	Rhodopsin D	Mrgprb3	0	0	0	0	0	0	no	Orphan			0.575216	4.1031	8.61954	5.20491	76.668	197.776
Mas-Related GPCR B8	Rhodopsin D	Mrgprb8	0	0	0	0	0	0	no	Orphan			Liver	Skeletal Muscle	Brain	OE	TG	DRG
														> 0	> 0.1	> 1	> 3	> 10	> 30	> 100	> 300	> 1000
												FPKM
