# Supplementary material for: Comprehensive RNA-Seq Expression Analysis of Sensory Ganglia with a Focus on Ion Channels and GPCRs in Trigeminal Ganglia
Source: PLoS One. 2013 Nov 8;8(11):e79523. doi: 10.1371/journal.pone.0079523 (PMC3832644; doi:10.1371/journal.pone.0079523)
Supplement: Figure S7 — Expression profile for all existing ORs in the TG and DRG. (XLSX) [file pone.0079523.s007.xlsx]

## Sheet: Tabelle1
		Olfactory Receptor Symbols	L	SM	B	OE	TG	DRG
		Olfr420	0	0	0	8.17093	1.0776	0
		Olfr920	0.0449179	0.0285924	0	1.46529	1.07423	0.734723
		Olfr1262	0	0	0	4.84748	0.419082	0			L	SM	B	OE	TG	DRG
		Olfr1417	0	0	0	3.79453	0.404153	0.407909		Cumulated FPKM	2.49561	1.92947	6.93793	4111.03	24.2597	10.0817
		Olfr1370	0	0	0	10.8817	0.389717	0
		Olfr1193	0	0	0	7.1737	0.388337	0
		Olfr638	0	0.0418605	0	1.26326	0.3449	0
		Olfr284	0	0	0	2.30811	0.344613	0.209284
		Olfr283	0	0	0	1.95986	0.33928	0
		Olfr222	0	0	0	16.6856	0.327487	0
		Olfr96	0	0	0	7.12403	0.327106	0
		Olfr1384	0.00757441	0	0	11.6088	0.322348	0.024642
		Olfr856-ps1	0	0	0	0.0357015	0.899263	0.3132
		Olfr533	0	0	0	64.7738	0.312404	0
		Olfr731	0	0	0	4.53273	0.31232	0
		Olfr1484	0	0	0	3.38606	0.305592	0
		Olfr1507	0	0	0	54.6139	0.289023	0
		Olfr74	0	0	0	2.47152	0.232969	0
		Olfr1106	0	0	0	3.73328	0.227084	0
		Olfr1408	0	0	0	4.67636	0.222943	0
		Olfr1372-ps1	0.105493	0	0	19.0423	0.279182	0.196703
		Olfr78	0	0.22965	0.100561	2.22408	0.220442	0.319769
		Olfr348	0	0	0	3.39675	0.216775	0
		Olfr609	0	0	0	5.14297	0.216586	0
		Olfr166	0	0	0	19.6974	0.215971	0
		Olfr728	0	0	0	8.59752	0.214448	0					> 0	> 0.1	> 1	> 3	> 10	> 30	> 100	> 300	> 1000
		Olfr645	0	0	0	2.44984	0.213288	0			FPKM
		Olfr168	0	0	0	12.1542	0.212683	0
		Olfr355	0	0	0	3.07608	0.212678	0
		Olfr691	0	0	0	4.26528	0.211565	0.397284
		Olfr1046	0	0	0	3.53929	0.208447	0
		Olfr31	0	0	0	6.40128	0.198511	0
		Olfr705	0	0	0	9.75298	0.197898	0
		Olfr1100	0	0	0	1.36557	0.196163	0
		Olfr370	0	0	0	8.35801	0.194407	0
		Olfr878	0	0	0	3.12931	0.192658	0
		Olfr558	0.0145093	1.11048	0.360675	1.56166	0.192514	0.489577
		Olfr65	0	0	0	10.407	0.189493	0
		Olfr16	0	0	0	6.51666	0.186309	0.707701
		Olfr635	0	0.039777	0	4.79961	0.184371	0
		Olfr324	0	0	0	5.48754	0.183819	0
		Olfr628	0	0	0	1.04745	0.182284	0
		Olfr101	0	0	0	3.51274	0.174527	0
		Olfr464	0	0	0.144554	7.8696	0.172587	0
		Olfr1426	0	0	0	9.30025	0.167085	0
		Olfr1383	0.00926342	0	0	6.51896	0.164358	0.166509
		Olfr18	0	0	0	2.9186	0.159399	0
		Olfr1250	0	0	0	4.922	0.14905	0
		Olfr1252	0	0	0	9.78494	0.140439	0
		Olfr1425	0	0	0	10.6471	0.132484	0
		Olfr1289	0	0	0	8.40562	0.129002	0
		Olfr70	0	0	0	1.70799	0.121243	0.135531
		Olfr734	0	0	0	3.24137	0.120321	0
		Olfr572	0	0	0	3.80986	0.120255	0
		Olfr239	0	0.0301194	0	15.9731	0.118667	0.360351
		Olfr55	0	0.0295059	0	12.061	0.116722	0.0678542
		Olfr1234	0	0	0	6.70249	0.116156	0
		Olfr73	0	0	0	7.48458	0.116062	0
		Olfr1154	0	0	0	4.91013	0.114775	0
		Olfr212	0	0.0641258	0.0473151	3.39698	0.114512	0.149263
		Olfr295	0	0	0	2.67315	0.113824	0
		Olfr632	0	0	0	3.28825	0.113651	0
		Olfr1348	0	0	0	16.475	0.113607	0
		Olfr6	0	0	0	6.7443	0.111906	0
		Olfr655	0	0	0	8.42769	0.111825	0
		Olfr640	0	0	0	10.908	0.111517	0
		Olfr1109	0	0	0	2.31326	0.110289	0
		Olfr1264	0	0	0	10.3465	0.110233	0
		Olfr1410	0	0	0	4.69059	0.109501	0
		Olfr535	0	0	0	6.70518	0.108227	0
		Olfr539	0	0	0	1.50826	0.107969	0.617713
		Olfr545	0	0	0	5.72394	0.107868	0
		Olfr1301	0	0	0	22.6508	0.107694	0
		Olfr552	0	0	0	2.99884	0.107525	0
		Olfr1018	0	0	0	6.18047	0.107409	0
		Olfr71	0	0	0	3.65406	0.106788	0
		Olfr851	0	0	0	5.28215	0.106778	0
		Olfr354	0	0	0	1.38472	0.106518	0
		Olfr1014	0	0	0	6.53778	0.106502	0
		Olfr522	0	0	0	8.95421	0.1063	0
		Olfr309	0	0	0	35.8978	0.105848	0
		Olfr365	0	0	0	21.2721	0.105794	0
		Olfr1396	0.137499	0.0846109	0	7.58941	0.105729	0
		Olfr698	0	0	0	4.34971	0.105629	0
		Olfr1342	0	0	0	7.90183	0.105522	0
		Olfr937	0	0	0	2.19509	0.105506	0
		Olfr541	0	0	0	7.70125	0.105262	0
		Olfr197	0	0	0	4.33363	0.104957	0
		Olfr601	0	0	0	5.68572	0.104914	0
		Olfr1297	0	0	0	14.2032	0.104882	0
		Olfr1110	0	0	0	13.2803	0.10472	0
		Olfr907	0	0	0	3.87368	0.104581	0
		Olfr748	0	0	0	1.28436	0.103903	0
		Olfr905	0	0	0	1.34429	0.103773	0
		Olfr1294	0	0	0	8.95435	0.103724	0
		Olfr429	0	0	0	2.91807	0.10349	0
		Olfr17	0	0	0	21.4151	0.103179	0
		Olfr957	0	0	0	4.14476	0.102632	0
		Olfr53	0	0	0	5.56534	0.102329	0
		Olfr1099	0	0	0	6.63851	0.101064	0
		Olfr76	0	0	0	3.31273	0.100584	0
		Olfr19	0	0	0	5.1532	0.100233	0
		Olfr786	0	0	0	9.18444	0.0999369	0
		Olfr133	0	0	0	3.58711	0.0997779	0.292228
		Olfr1364	0	0	0	13.6885	0.0991737	0
		Olfr656	0	0	0	5.82594	0.0989687	0
		Olfr1471	0	0	0	2.4215	0.098326	0
		Olfr117	0	0	0	5.71345	0.0979344	0
		Olfr134	0	0	0	4.33958	0.0974877	0
		Olfr1392	0	0	0.021354	6.39067	0.0966074	0
		Olfr513	0	0	0	2.11053	0.0958987	0
		Olfr195	0	0	0	7.82789	0.0953693	0
		Olfr1340	0	0	0	7.54943	0.0948764	0
		Olfr123	0	0	0	1.68757	0.0942356	0
		Olfr30	0	0	0	7.60597	0.0935274	0
		Olfr1366	0	0	0	4.34792	0.089954	0
		Olfr1508	0	0	0	5.77042	0.0896024	0
		Olfr421	0	0	0	0.987081	0.0886397	0
		Olfr183	0	0	0	3.24626	0.0865897	0.878961
		Olfr318	0	0	0.0696298	9.46982	0.0861923	0
		Olfr868	0	0	0	7.22676	0.084143	0
		Olfr124	0	0	0	4.54528	0.083047	0
		Olfr1134	0	0	0	4.8209	0.0821392	0
		Olfr1157	0	0	0	4.47858	0.0789742	0
		Olfr1261	0	0	0	5.851	0.0787015	0
		Olfr1263	0	0	0	4.933	0.0781062	0
		Olfr418-ps1	0	0	0	3.66902	0.100097	0
		Olfr147	0	0	0	2.99501	0.0748722	0
		Olfr51	0	0	0	1.44638	0.0713183	0
		Olfr1377	0	0	0	3.0064	0.0709763	0
		Olfr395	0	0	0	0.953865	0.0709147	0
		Olfr1	0	0	0	8.41929	0.0708195	0
		Olfr346	0	0	0	2.38486	0.0703202	0
		Olfr1427	0	0	0	12.3773	0.0702942	0
		Olfr344	0	0	0	0.149223	0.0697802	0
		Olfr352	0	0	0	0.600765	0.0690171	0
		Olfr1378	0	0	0	0.482461	0.0646518	0
		Olfr809	0	0	0	2.75132	0.0634983	0
		Olfr287	0	0	3.54398	1.1724	0.0571436	0.100804
		Olfr530	0	0	0	8.81721	0.0546805	0
		Olfr191	0	0	0	1.8315	0.0540364	0
		Olfr193	0	0	0	2.84734	0.0539118	0
		Olfr1057	0	0	0	4.5317	0.0534633	0
		Olfr1062	0	0	0	5.48034	0.0520958	0
		Olfr93	0	0	0	5.61304	0.0517397	0
		Olfr1279	0	0	0	0.0432495	0.0500468	0
		Olfr91	0	0	0	6.17632	0.0496779	0
		Olfr1284	0	0	0	0.79017	0.0495185	0
		Olfr111	0	0	0	2.68194	0.0492149	0
		Olfr92	0	0	0	2.01774	0.0484814	0
		Olfr536	0	0	0	14.9694	0.0479756	0
		Olfr1033	0.648213	0.0313271	0.067585	1.83366	0.0427663	0
		Olfr110	0.056781	0	0	7.80586	0.0422671	0
		Olfr288	0	0	0.467771	0.881309	0.0414176	0.00875144
		Olfr90	0	0	0	4.91326	0.0399101	0
		Olfr10	0	0	0.0886797	1.27379	0.0375605	0
		Olfr1248	0	0	0	0.66021	0.0369386	0
		Olfr122	0	0	0	1.53316	0.0348128	0
		Olfr129	0	0	0	7.19581	0.0341496	0
		Olfr286	0	0	0.133697	3.17127	0.0324711	0.0208018
		Olfr119	0	0	0	4.62398	0.0307433	0
		Olfr813	0	0	0	4.26903	0.029881	0
		Olfr389	0	0	0	3.85174	0.024393	0
		Olfr100	0	0	0	0.408315	0.0242381	0
		Olfr1385	0	0	0	1.67723	0.0236177	0
		Olfr914	0	0	0	5.0103	0.0158373	0
		Olfr1386	0	0	0	3.49249	0.0143097	0
		Olfr1418	0	0	0	5.30316	0.0128312	0.120009
		Olfr1477	0	0	0	5.58696	0.0119838	0
		Olfr102	0	0	0	2.30276	3.47239e-06	0
		Olfr33	0	0	0	2.73827	0	0.409443
		Olfr432	0	0	0	2.88204	0	0.34862
		Olfr510	0	0	0	3.35902	0	0.328749
		Olfr461	0	0	0	3.39176	0	0.262235
		Olfr1258	0	0	0	10.7979	0	0.246186
		Olfr1163	0	0	0	0.68084	0	0.245574
		Olfr414	0	0	0	6.73606	0	0.213086
		Olfr412	0	0	0	1.7956	0	0.196712
		Olfr692	0	0	0	2.62615	0	0.186612
		Olfr1167	0	0	0	2.007	0	0.178908
		Olfr1336	0	0	0	3.74073	0	0.175888
		Olfr1389	0	0	0	7.26796	0	0.165293
		Olfr875	0	0	0	1.17733	0	0.132644
		Olfr876	0	0	0	3.22072	0	0.11378
		Olfr1166	0	0	0	0.691099	0	0.0651264
		Olfr559	0	0	0	2.49604	0	0.0543791
		Olfr433	0	0	0	5.92196	0	0.0389327
		Olfr56	0.0566411	1.10818e-09	0.00564324	0.898887	0	4.63166e-09
		Olfr727	0	0	0	26.7077	0	0
		Olfr531	0	0	0	21.6121	0	0
		Olfr1395	0	0	0	20.4778	0	0
		Olfr449	0	0	0	20.0465	0	0
		Olfr332	0	0	0	16.843	0	0
		Olfr15	0	0	0	16.6208	0	0
		Olfr527	0	0	0	16.131	0	0
		Olfr1463	0	0	0	14.8306	0	0
		Olfr1176	0	0	0	14.6057	0	0
		Olfr213	0	0	0	14.5531	0	0
		Olfr257	0	0	0	14.2271	0	0
		Olfr24	0	0	0	13.7637	0	0
		Olfr1349	0	0	0	12.8939	0	0
		Olfr969	0	0	0	12.0447	0	0
		Olfr1347	0	0	0	12.0377	0	0
		Olfr1006	0	0	0	11.9141	0	0
		Olfr523	0	0	0	11.902	0	0
		Olfr43	0	0	0	11.7539	0	0
		Olfr693	0	0	0	11.648	0	0
		Olfr1428	0	0	0	11.6294	0	0
		Olfr665	0	0	0	11.461	0	0
		Olfr319	0	0	0	11.3604	0	0
		Olfr131	0	0	0	11.0899	0	0
		Olfr706	0	0	0	10.7165	0	0
		Olfr726	0	0	0	10.398	0	0
		Olfr1494	0	0	0	10.3236	0	0
		Olfr419	0	0	0	10.0419	0	0
		Olfr730	0	0	0	9.92376	0	0
		Olfr11	0	0	0	9.72292	0	0
		Olfr1240	0	0	0	9.66628	0	0
		Olfr136	0	0	0	9.64732	0	0
		Olfr1362	0	0	0	9.49772	0	0
		Olfr60	0	0	0	9.48285	0	0
		Olfr820	0	0	0	9.45152	0	0
		Olfr362	0	0	0	9.43135	0	0
		Olfr835	0	0	0	9.40489	0	0
		Olfr598	0	0	0	9.31175	0	0
		Olfr672	0	0	0	9.23759	0	0
		Olfr1112	0	0	0	9.12942	0	0
		Olfr455	0	0	0	9.06679	0	0
		Olfr1231	0	0	0	8.80668	0	0
		Olfr1016	0	0	0	8.75606	0	0
		Olfr788	0	0	0	8.72308	0	0
		Olfr1423	0	0	0	8.62534	0	0
		Olfr308	0	0	0	8.61888	0	0
		Olfr290	0	0	0	8.52296	0	0
		Olfr1501	0	0	0	8.5008	0	0
		Olfr1251	0	0	0	8.49278	0	0
		Olfr1038-ps	0	0	0	8.48947	0	0
		Olfr644	0	0	0	8.48592	0	0
		Olfr1010	0	0	0	8.35878	0	0
		Olfr1162	0	0	0	8.26263	0	0
		Olfr46	0	0	0	8.1504	0	0
		Olfr1197	0	0	0	8.13455	0	0
		Olfr220	0	0	0	8.08023	0	0
		Olfr1448	0	0	0	8.02053	0	0
		Olfr1511	0	0	0	7.82171	0	0
		Olfr1420	0	0	0	7.80519	0	0
		Olfr1419	0	0	0	7.75105	0	0
		Olfr733	0	0	0	7.74472	0	0
		Olfr32	0	0	0	7.7256	0	0
		Olfr1271	0	0	0	7.72156	0	0
		Olfr323	0	0	0	7.47298	0	0
		Olfr145	0	0	0	7.45357	0	0
		Olfr164	0	0	0	7.44582	0	0
		Olfr1299	0	0	0	7.40688	0	0
		Olfr211	0	0	0	7.39332	0	0
		Olfr403	0	0	0	7.35313	0	0
		Olfr95	0	0	0	7.28423	0	0
		Olfr390	0	0	0	7.18444	0	0
		Olfr169	0	0	0	7.16926	0	0
		Olfr99	0	0	0	7.16235	0	0
		Olfr1012	0	0	0	7.13969	0	0
		Olfr1406	0	0	0	7.08761	0	0
		Olfr466	0	0	0	7.06644	0	0
		Olfr1440	0	0	0	7.03214	0	0
		Olfr368	0	0	0	6.99921	0	0
		Olfr297	0	0	0	6.99464	0	0
		Olfr1361	0	0	0	6.99041	0	0
		Olfr391-ps	0	0	0	6.95622	0	0
		Olfr525	0	0	0	6.93517	0	0
		Olfr424	0	0	0	6.93462	0	0
		Olfr594	0	0	0	6.93162	0	0
		Olfr62	0	0	0	6.91258	0	0
		Olfr1044	0	0	0	6.83752	0	0
		Olfr1274-ps	0	0	0	6.82285	0	0
		Olfr1216	0	0	0	6.80628	0	0
		Olfr1123	0	0	0	6.79774	0	0
		Olfr291	0	0	0	6.68384	0	0
		Olfr736	0	0	0	6.67282	0	0
		Olfr235	0	0	0	6.66149	0	0
		Olfr186	0	0	0	6.65386	0	0
		Olfr893	0	0	0	6.64839	0	0
		Olfr972	0	0	0	6.59458	0	0
		Olfr1140	0	0	0	6.5648	0	0
		Olfr1104	0	0	0	6.5564	0	0
		Olfr796	0	0	0	6.54704	0	0
		Olfr109	0	0	0	6.52922	0	0
		Olfr653	0	0	0	6.47226	0	0
		Olfr1339	0	0	0	6.40818	0	0
		Olfr411	0	0	0	6.37993	0	0
		Olfr578	0	0	0	6.3799	0	0
		Olfr532	0	0	0	6.37011	0	0
		Olfr1247	0	0	0	6.36718	0	0
		Olfr360	0	0	0	6.36657	0	0
		Olfr1222	0	0	0	6.33994	0	0
		Olfr479	0	0	0	6.32561	0	0
		Olfr1093	0	0	0	6.28389	0	0
		Olfr1233	0	0	0	6.26593	0	0
		Olfr791	0	0	0	6.26525	0	0
		Olfr1228	0	0	0	6.26239	0	0
		Olfr1490	0	0	0	6.17513	0	0
		Olfr180	0	0	0	6.15334	0	0
		Olfr1412	0	0	0	6.11392	0	0
		Olfr1512	0	0	0	6.07539	0	0
		Olfr472	0	0	0	6.05646	0	0
		Olfr463	0	0	0	6.0474	0	0
		Olfr1229	0	0	0	6.03048	0	0
		Olfr930	0	0	0	6.02142	0	0
		Olfr1352	0	0	0	5.99843	0	0
		Olfr1344	0	0	0.921811	5.9624	0	0
		Olfr446	0	0	0	5.85818	0	0
		Olfr802	0	0	0	5.85612	0	0
		Olfr1243	0	0	0	5.85261	0	0
		Olfr214	0	0	0	5.8425	0	0
		Olfr1226	0	0	0	5.82731	0	0
		Olfr570	0	0	0.159703	5.8055	0	0
		Olfr884	0	0	0	5.78734	0	0
		Olfr175-ps1	0	0	0	5.78409	0	0
		Olfr192	0	0	0	5.78052	0	0
		Olfr437	0	0	0	5.7713	0	0
		Olfr974	0	0	0	5.76235	0	0
		Olfr1510	0	0	0	5.64738	0	0
		Olfr237-ps1	0	0	0	5.64305	0	0
		Olfr1290	0	0	0	5.63678	0	0
		Olfr690	0	0	0	5.62969	0	0
		Olfr524	0	0	0	5.59438	0	0
		Olfr610	0	0	0	5.57522	0	0
		Olfr1513	0	0	0	5.53646	0	0
		Olfr342	0	0	0	5.52292	0	0
		Olfr821	0	0	0	5.48106	0	0
		Olfr549	0	0	0	5.46003	0	0
		Olfr1424	0	0	0	5.40077	0	0
		Olfr273	0	0	0	5.38368	0	0
		Olfr1357	0	0	0	5.3665	0	0
		Olfr1015	0	0	0	5.36351	0	0
		Olfr910	0	0	0	5.34431	0	0
		Olfr49	0	0	0	5.30224	0	0
		Olfr1270	0	0	0	5.29544	0	0
		Olfr1034	0.704032	0	0	5.28843	0	0
		Olfr1532-ps1	0	0	0	5.28731	0	0
		Olfr1466	0	0	0	5.2614	0	0
		Olfr316	0	0	0.0918411	5.25638	0	0
		Olfr1019	0	0	0	5.24005	0	0
		Olfr167	0	0	0	5.23752	0	0
		Olfr13	0	0	0	5.22774	0	0
		Olfr924	0	0	0	5.22708	0	0
		Olfr994	0	0	0	5.22697	0	0
		Olfr847	0	0	0	5.19034	0	0
		Olfr694	0	0	0	5.18262	0	0
		Olfr695	0	0	0	5.18127	0	0
		Olfr544	0	0	0	5.16038	0	0
		Olfr859	0	0	0	5.13902	0	0
		Olfr784	0	0	0	5.11064	0	0
		Olfr984	0	0	0	5.07427	0	0
		Olfr48	0	0	0	5.0578	0	0
		Olfr1442	0.0545634	0	0	5.01913	0	0
		Olfr1087	0	0	0	5.00587	0	0
		Olfr142	0	0	0	4.97948	0	0
		Olfr1324	0	0	0	4.97343	0	0
		Olfr666	0	0	0	4.96531	0	0
		Olfr707	0	0	0	4.96492	0	0
		Olfr457	0	0	0	4.94312	0	0
		Olfr810	0	0	0	4.92612	0	0
		Olfr481	0	0	0	4.92356	0	0
		Olfr1491	0	0	0	4.92171	0	0
		Olfr130	0	0	0	4.90184	0	0
		Olfr777	0	0	0	4.8118	0	0
		Olfr1143	0	0	0	4.78514	0	0
		Olfr1303	0	0	0	4.76107	0	0
		Olfr488	0	0	0	4.75594	0	0
		Olfr1065	0	0	0	4.72971	0	0
		Olfr491	0	0	0	4.63418	0	0
		Olfr961	0	0	0	4.62505	0	0
		Olfr52	0	0	0	4.61554	0	0
		Olfr639	0	0	0	4.6048	0	0
		Olfr633	0	0	0	4.59674	0	0
		Olfr63	0	0	0	4.59652	0	0
		Olfr1461	0	0	0	4.58648	0	0
		Olfr1156	0	0	0	4.58351	0	0
		Olfr1437	0	0	0	4.57812	0	0
		Olfr1195	0	0	0	4.57732	0	0
		Olfr1257	0	0	0	4.56372	0	0
		Olfr1223	0	0	0	4.56181	0	0
		Olfr958	0	0	0	4.52351	0	0
		Olfr1411	0	0	0	4.52094	0	0
		Olfr685	0	0	0	4.51718	0	0
		Olfr1225	0	0	0	4.5134	0	0
		Olfr1020	0	0	0	4.51315	0	0
		Olfr1043	0	0	0	4.5023	0	0
		Olfr459	0	0	0	4.48858	0	0
		Olfr54	0	0	0	4.4854	0	0
		Olfr467	0	0	0	4.47214	0	0
		Olfr577	0	0	0	4.46394	0	0
		Olfr568	0	0	0	4.45754	0	0
		Olfr39	0	0	0	4.45632	0	0
		Olfr959	0	0	0	4.43647	0	0
		Olfr139	0	0	0	4.41594	0	0
		Olfr741	0	0	0	4.41395	0	0
		Olfr1168	0	0	0	4.40727	0	0
		Olfr617	0	0	0	4.39669	0	0
		Olfr887	0	0	0	4.38592	0	0
		Olfr1030	0	0	0	4.36327	0	0
		Olfr1394	0	0	0	4.35236	0	0
		Olfr20	0.156728	0	0	4.3479	0	0
		Olfr870	0	0	0	4.34208	0	0
		Olfr849	0	0	0	4.3378	0	0
		Olfr1097	0	0	0	4.32857	0	0
		Olfr1341	0	0	0	4.31508	0	0
		Olfr923	0	0	0	4.31408	0	0
		Olfr1295	0	0	0	4.30551	0	0
		Olfr1196	0	0	0	4.29578	0	0
		Olfr509	0	0	0	4.29194	0	0
		Olfr376	0.0120602	0	0	4.29137	0	0
		Olfr506	0	0	0	4.27596	0	0
		Olfr393	0	0	0	4.27509	0	0
		Olfr1254	0	0	0	4.26893	0	0
		Olfr460	0	0	0	4.26762	0	0
		Olfr281	0	0	0	4.25495	0	0
		Olfr394	0	0	0	4.23457	0	0
		Olfr351	0	0	0	4.22403	0	0
		Olfr392	0	0	0	4.2226	0	0
		Olfr1032	0.160319	0.131567	0	4.21919	0	0
		Olfr827	0	0	0	4.21308	0	0
		Olfr140	0	0	0	4.21212	0	0
		Olfr1259	0	0	0	4.20942	0	0
		Olfr615	0	0	0	4.19208	0	0
		Olfr427	0	0	0	4.18722	0	0
		Olfr933	0	0	0	4.18411	0	0
		Olfr787	0	0	0	4.18186	0	0
		Olfr735	0	0	0	4.15574	0	0
		Olfr689	0	0	0	4.144	0	0
		Olfr873	0	0	0	4.13817	0	0
		Olfr398	0	0	0	4.13538	0	0
		Olfr620	0	0	0	4.1202	0	0
		Olfr599	0	0	0	4.08867	0	0
		Olfr150	0	0	0	4.08636	0	0
		Olfr1238	0	0	0	4.08509	0	0
		Olfr1509	0	0	0	4.08165	0	0
		Olfr179	0	0	0	4.07562	0	0
		Olfr1454	0	0	0	4.02241	0	0
		Olfr406-ps	0	0	0	4.02046	0	0
		Olfr1320	0	0	0	4.02008	0	0
		Olfr207	0	0	0	4.01865	0	0
		Olfr843	0	0	0	4.01773	0	0
		Olfr1388	0	0	0	4.01683	0	0
		Olfr1182	0	0	0	4.01075	0	0
		Olfr612	0	0	0	3.99736	0	0
		Olfr1500	0	0	0	3.98862	0	0
		Olfr121	0	0	0	3.97994	0	0
		Olfr1009	0	0	0	3.97837	0	0
		Olfr187	0	0	0	3.93382	0	0
		Olfr745	0	0	0	3.92321	0	0
		Olfr1260	0	0	0	3.91486	0	0
		Olfr1048	0	0	0	3.89051	0	0
		Olfr115	0	0	0	3.88976	0	0
		Olfr125	0	0	0	3.88586	0	0
		Olfr1241	0	0	0	3.86654	0	0
		Olfr1200	0	0	0	3.84295	0	0
		Olfr1124	0	0	0	3.83911	0	0
		Olfr970	0	0	0	3.83135	0	0
		Olfr716	0	0	0	3.81494	0	0
		Olfr1209	0	0	0	3.79392	0	0
		Olfr97	0	0	0	3.775	0	0
		Olfr1314	0	0	0	3.76878	0	0
		Olfr448	0	0	0	3.74516	0	0
		Olfr3	0	0	0	3.7415	0	0
		Olfr1219	0	0	0	3.73423	0	0
		Olfr642	0	0	0	3.72405	0	0
		Olfr12	0	0	0	3.71839	0	0
		Olfr502	0	0	0	3.71695	0	0
		Olfr146	0	0	0	3.70068	0	0
		Olfr137	0	0	0	3.69253	0	0
		Olfr819	0	0	0	3.69247	0	0
		Olfr1116-ps	0	0	0	3.67551	0	0
		Olfr1467	0	0	0	3.66425	0	0
		Olfr1026	0	0	0	3.6642	0	0
		Olfr794	0	0	0	3.65797	0	0
		Olfr715	0	0	0	3.65472	0	0
		Olfr1354	0	0	0	3.6444	0	0
		Olfr1013	0	0	0	3.64199	0	0
		Olfr339	0	0	0	3.6321	0	0
		Olfr453	0	0	0	3.62744	0	0
		Olfr968	0	0	0	3.6273	0	0
		Olfr801	0	0	0	3.61796	0	0
		Olfr462	0	0	0	3.58542	0	0
		Olfr215	0	0	0	3.56473	0	0
		Olfr904	0	0	0	3.56002	0	0
		Olfr1122	0	0	0	3.55775	0	0
		Olfr267	0	0	0	3.54824	0	0
		Olfr790	0	0	0	3.54206	0	0
		Olfr270	0	0	0	3.53599	0	0
		Olfr667	0	0	0	3.5354	0	0
		Olfr1155	0	0	0	3.53397	0	0
		Olfr329-ps	0	0	0	3.53092	0	0
		Olfr1242	0	0	0	3.5027	0	0
		Olfr543	0	0	0.128674	3.49937	0	0
		Olfr824	0	0	0	3.48688	0	0
		Olfr366	0	0	0	3.48015	0	0
		Olfr965	0	0	0	3.47261	0	0
		Olfr1090	0	0	0	3.46063	0	0
		Olfr107	0	0	0	3.45446	0	0
		Olfr652	0	0	0	3.42849	0	0
		Olfr901	0	0	0	3.42768	0	0
		Olfr1404	0	0	0	3.41938	0	0
		Olfr103	0	0	0	3.39471	0	0
		Olfr1253	0	0	0	3.39459	0	0
		Olfr1537-ps1	0	0	0	3.3916	0	0
		Olfr681	0	0	0	3.38178	0	0
		Olfr303	0	0	0	3.35121	0	0
		Olfr152	0	0	0	3.35111	0	0
		Olfr177	0	0	0	3.35106	0	0
		Olfr1302	0	0	0	3.34845	0	0
		Olfr1391	0	0	0	3.33668	0	0
		Olfr808	0	0	0	3.31644	0	0
		Olfr798	0	0	0	3.31049	0	0
		Olfr1256	0	0	0	3.30624	0	0
		Olfr350	0	0	0	3.30578	0	0
		Olfr353	0	0	0	3.30489	0	0
		Olfr1316	0	0	0	3.30355	0	0
		Olfr669	0	0	0	3.28521	0	0
		Olfr160	0	0	0	3.27327	0	0
		Olfr198	0	0	0	3.27304	0	0
		Olfr1459	0	0	0	3.26846	0	0
		Olfr711	0	0	0	3.26459	0	0
		Olfr722	0	0	0	3.25515	0	0
		Olfr1359	0	0	0	3.25326	0	0
		Olfr201	0	0	0	3.2355	0	0
		Olfr1126	0	0	0	3.23515	0	0
		Olfr59	0	0	0	3.21511	0	0
		Olfr1111	0	0	0	3.21011	0	0
		Olfr591	0	0	0	3.20182	0	0
		Olfr176	0	0	0	3.19413	0	0
		Olfr799	0	0	0	3.18832	0	0
		Olfr138	0	0	0	3.18677	0	0
		Olfr561	0	0	0	3.18596	0	0
		Olfr1450	0	0	0	3.18346	0	0
		Olfr826	0	0	0	3.17427	0	0
		Olfr1350	0	0	0	3.17218	0	0
		Olfr203	0	0	0	3.16876	0	0
		Olfr1085	0	0	0	3.16282	0	0
		Olfr44	0	0	0	3.16153	0	0
		Olfr231	0	0	0	3.15354	0	0
		Olfr120	0	0	0	3.15337	0	0
		Olfr1178	0	0	0	3.15309	0	0
		Olfr649	0	0	0	3.15109	0	0
		Olfr1206	0	0	0	3.14902	0	0
		Olfr116	0	0	0	3.14774	0	0
		Olfr699	0	0	0	3.13955	0	0
		Olfr1079	0	0	0	3.13203	0	0
		Olfr774	0	0	0	3.10939	0	0
		Olfr805	0	0	0	3.09327	0	0
		Olfr553	0	0	0	3.09224	0	0
		Olfr61	0	0	0	3.08184	0	0
		Olfr1052	0	0	0	3.08166	0	0
		Olfr654	0	0	0	3.07572	0	0
		Olfr181	0	0	0	3.06274	0	0
		Olfr1183	0	0	0	3.06231	0	0
		Olfr1217	0	0	0	3.0408	0	0
		Olfr173	0	0	0	3.02826	0	0
		Olfr744	0	0	0	3.02517	0	0
		Olfr1133	0	0	0	3.01794	0	0
		Olfr825	0	0	0	3.00816	0	0
		Olfr199	0	0	0	2.99782	0	0
		Olfr845	0	0	0	2.97328	0	0
		Olfr1288	0	0	0	2.96911	0	0
		Olfr922	0	0	0	2.96903	0	0
		Olfr747	0	0	0	2.9683	0	0
		Olfr704	0	0	0	2.95418	0	0
		Olfr701	0.0151639	0	0	2.95408	0	0
		Olfr867	0	0	0	2.95395	0	0
		Olfr816	0	0	0	2.95372	0	0
		Olfr623	0	0	0	2.95178	0	0
		Olfr1094	0	0	0	2.94576	0	0
		Olfr646	0	0	0	2.93637	0	0
		Olfr282	0	0	0	2.93132	0	0
		Olfr643	0	0	0	2.93078	0	0
		Olfr983	0	0	0	2.92196	0	0
		Olfr684	0	0	0	2.92044	0	0
		Olfr68	0	0	0	2.91809	0	0
		Olfr1497	0	0	0	2.8971	0	0
		Olfr596	0	0	0	2.89635	0	0
		Olfr668	0	0	0	2.88756	0	0
		Olfr317	0	0	0	2.87115	0	0
		Olfr934	0	0	0	2.86544	0	0
		Olfr982	0	0	0	2.86349	0	0
		Olfr981	0	0	0	2.85798	0	0
		Olfr1496	0	0	0	2.84118	0	0
		Olfr575	0	0	0	2.83833	0	0
		Olfr584	0	0	0	2.82444	0	0
		Olfr556	0	0	0	2.8214	0	0
		Olfr1402	0	0	0	2.81257	0	0
		Olfr397	0	0	0	2.81054	0	0
		Olfr1080	0	0	0	2.81054	0	0
		Olfr272	0	0	0	2.80584	0	0
		Olfr1305	0	0	0	2.80039	0	0
		Olfr823	0	0	0	2.80035	0	0
		Olfr165	0	0	0	2.79032	0	0
		Olfr619	0	0	0	2.77528	0	0
		Olfr743	0	0	0	2.76402	0	0
		Olfr2	0	0	0	2.75863	0	0
		Olfr430	0	0	0	2.75592	0	0
		Olfr1107	0	0	0	2.75014	0	0
		Olfr1215	0	0	0	2.73239	0	0
		Olfr1031	0	0	0	2.71621	0	0
		Olfr156	0	0	0	2.71355	0	0
		Olfr986	0	0	0	2.71047	0	0
		Olfr732	0	0	0	2.70033	0	0
		Olfr170	0	0	0	2.69398	0	0
		Olfr616	0	0	0	2.69373	0	0
		Olfr569	0	0	0	2.68492	0	0
		Olfr1137	0	0	0	2.67741	0	0
		Olfr1028	0	0	0	2.66912	0	0
		Olfr622	0	0	0	2.66727	0	0
		Olfr912	0	0	0	2.66354	0	0
		Olfr1505	0	0	0	2.66062	0	0
		Olfr723	0	0	0	2.65351	0	0
		Olfr1056	0	0	0	2.65087	0	0
		Olfr582	0	0	0	2.64434	0	0
		Olfr703	0	0	0	2.63498	0	0
		Olfr518	0	0	0	2.62442	0	0
		Olfr23	0	0	0	2.62359	0	0
		Olfr1118-ps	0	0	0	2.58923	0	0
		Olfr483	0	0	0	2.58419	0	0
		Olfr1318	0	0	0	2.58353	0	0
		Olfr1495	0	0	0	2.5816	0	0
		Olfr1506	0	0	0	2.5805	0	0
		Olfr1506	0	0	0	2.5805	0	0
		Olfr58	0	0	0	2.57687	0	0
		Olfr1129	0	0	0	2.57631	0	0
		Olfr57	0	0	0	2.57186	0	0
		Olfr1321	0	0	0	2.56697	0	0
		Olfr869	0	0	0	2.56647	0	0
		Olfr1447	0	0	0	2.55989	0	0
		Olfr648	0	0	0	2.55278	0	0
		Olfr1214	0	0	0	2.55206	0	0
		Olfr1312	0	0	0	2.54394	0	0
		Olfr1023	0	0	0	2.53479	0	0
		Olfr700	0	0	0	2.52507	0	0
		Olfr1239	0	0	0	2.51503	0	0
		Olfr143	0	0	0	2.51309	0	0
		Olfr1170	0	0	0	2.51191	0	0
		Olfr724	0	0	0	2.51166	0	0
		Olfr1132	0	0	0	2.51082	0	0
		Olfr1368	0	0	0	2.50943	0	0
		Olfr417	0	0	0	2.50942	0	0
		Olfr855	0	0	0	2.50581	0	0
		Olfr608	0	0	0	2.50359	0	0
		Olfr1232	0	0	0	2.4949	0	0
		Olfr550	0	0	0	2.48016	0	0
		Olfr1138	0	0	0	2.47881	0	0
		Olfr1211	0	0	0	2.47877	0	0
		Olfr358	0	0	0	2.47356	0	0
		Olfr776	0	0	0	2.46168	0	0
		Olfr171	0	0	0	2.45405	0	0
		Olfr338	0	0	0	2.45296	0	0
		Olfr557	0	0	0	2.45231	0	0
		Olfr960	0	0	0	2.45002	0	0
		Olfr478	0	0	0	2.43189	0	0
		Olfr894	0	0	0	2.42997	0	0
		Olfr651	0	0	0	2.42838	0	0
		Olfr738	0	0	0	2.42823	0	0
		Olfr5	0	0	0	2.42771	0	0
		Olfr769	0	0	0	2.41715	0	0
		Olfr686	0	0	0	2.41291	0	0
		Olfr229	0	0	0	2.41111	0	0
		Olfr153	0	0	0	2.40043	0	0
		Olfr547	0	0	0	2.39982	0	0
		Olfr205	0	0	0	2.39796	0	0
		Olfr995	0	0	0	2.38958	0	0
		Olfr624	0	0	0	2.36977	0	0
		Olfr1212	0	0	0	2.36093	0	0
		Olfr683	0	0	0	2.34178	0	0
		Olfr1360	0	0	0	2.34072	0	0
		Olfr1451	0	0	0	2.33634	0	0
		Olfr611	0	0	0	2.33037	0	0
		Olfr822	0	0	0	2.32999	0	0
		Olfr676	0	0	0	2.32815	0	0
		Olfr1199	0	0	0	2.32492	0	0
		Olfr279	0	0	0	2.32453	0	0
		Olfr571	0	0	0	2.31901	0	0
		Olfr45	0.0747585	0	0	2.31045	0	0
		Olfr1037	0	0	0	2.30671	0	0
		Olfr1325	0	0	0	2.30468	0	0
		Olfr1269	0	0	0	2.30437	0	0
		Olfr740	0	0	0	2.30344	0	0
		Olfr935	0	0	0	2.30043	0	0
		Olfr1130	0	0	0	2.30013	0	0
		Olfr877	0	0	0	2.28051	0	0
		Olfr263-ps1	0	0	0	2.2775	0	0
		Olfr469	0	0	0	2.27534	0	0
		Olfr77	0	0	0	2.26816	0	0
		Olfr1188	0	0	0	2.26354	0	0
		Olfr1308	0	0	0	2.24746	0	0
		Olfr380	0	0	0	2.24333	0	0
		Olfr729	0	0	0	2.24249	0	0
		Olfr141	0	0	0	2.24094	0	0
		Olfr603	0	0	0	2.23667	0	0
		Olfr554	0	0	0	2.23185	0	0
		Olfr767	0	0	0	2.23151	0	0
		Olfr1205	0	0	0	2.22765	0	0
		Olfr1278	0	0	0	2.20987	0	0
		Olfr641	0	0	0	2.2081	0	0
		Olfr399	0	0	0	2.20651	0	0
		Olfr1218	0	0	0	2.20099	0	0
		Olfr988	0	0	0	2.20008	0	0
		Olfr714	0	0	0	2.19956	0	0
		Olfr1277	0	0	0	2.19653	0	0
		Olfr1474	0	0	0	2.1803	0	0
		Olfr1152	0	0	0	2.17217	0	0
		Olfr301	0	0	0	2.17013	0	0
		Olfr26	0	0	0	2.15989	0	0
		Olfr1367	0	0	0	2.15443	0	0
		Olfr1202	0	0	0	2.13815	0	0
		Olfr1160	0	0	0	2.1372	0	0
		Olfr806	0	0	0	2.1358	0	0
		Olfr218	0	0	0	2.13359	0	0
		Olfr361	0	0	0	2.12363	0	0
		Olfr725	0	0	0	2.12007	0	0
		Olfr1310	0	0	0	2.11372	0	0
		Olfr592	0	0	0	2.10941	0	0
		Olfr374	0	0	0	2.10096	0	0
		Olfr1462	0	0	0	2.10095	0	0
		Olfr979	0.0582898	0	0	2.09741	0	0
		Olfr98	0	0	0	2.0947	0	0
		Olfr114	0	0	0	2.08882	0	0
		Olfr206	0	0	0	2.08803	0	0
		Olfr9	0	0	0	2.08784	0	0
		Olfr67	0	0	0	2.08637	0	0
		Olfr1029	0	0	0	2.07991	0	0
		Olfr971	0	0	0	2.07754	0	0
		Olfr190	0	0	0	2.05935	0	0
		Olfr1184	0	0	0	2.05175	0	0
		Olfr814	0	0	0	2.04893	0	0
		Olfr450	0	0	0	2.04882	0	0
		Olfr606	0	0	0	2.0474	0	0
		Olfr1273-ps	0	0	0	2.04617	0	0
		Olfr1382	0	0	0	2.04228	0	0
		Olfr1317	0	0	0	2.04042	0	0
		Olfr1449	0	0	0	2.03591	0	0
		Olfr1311	0	0	0	2.03227	0	0
		Olfr586	0	0	0	2.03066	0	0
		Olfr477	0	0	0	2.02739	0	0
		Olfr1181	0	0	0	2.02494	0	0
		Olfr157	0	0	0	2.01791	0	0
		Olfr307	0	0	0	2.01551	0	0
		Olfr94	0	0	0	2.01076	0	0
		Olfr305	0	0	0	2.00816	0	0
		Olfr618	0	0	0	2.0053	0	0
		Olfr1387	0	0	0	2.00419	0	0
		Olfr315	0	0	0	2.00082	0	0
		Olfr1280	0	0	0	1.99675	0	0
		Olfr447	0	0	0	1.98595	0	0
		Olfr320	0	0	0	1.98089	0	0
		Olfr25	0	0	0	1.97825	0	0
		Olfr1055	0	0	0	1.97701	0	0
		Olfr1441	0	0	0	1.97501	0	0
		Olfr224	0	0	0	1.96052	0	0
		Olfr1446	0	0	0	1.95915	0	0
		Olfr357	0	0	0	1.95423	0	0
		Olfr943	0	0	0	1.95399	0	0
		Olfr247	0	0	0	1.93799	0	0
		Olfr247	0	0	0	1.93799	0	0
		Olfr1346	0	0	0	1.93657	0	0
		Olfr919	0	0	0	1.93642	0	0
		Olfr1487	0	0	0	1.92919	0	0
		Olfr670	0	0	0	1.92631	0	0
		Olfr452	0	0	0	1.92544	0	0
		Olfr1414	0	0	0	1.91587	0	0
		Olfr763	0	0	0	1.9065	0	0
		Olfr473	0	0	0	1.90642	0	0
		Olfr1220	0	0	0	1.89626	0	0
		Olfr948	0	0	0	1.88041	0	0
		Olfr1120	0	0	0	1.88037	0	0
		Olfr600	0	0	0	1.86131	0	0
		Olfr675	0	0	0	1.85669	0	0
		Olfr1246	0	0	0	1.85572	0	0
		Olfr585	0	0	0	1.85191	0	0
		Olfr435	0	0	0	1.84369	0	0
		Olfr441	0	0	0	1.84041	0	0
		Olfr482	0	0	0	1.8351	0	0
		Olfr749	0	0	0	1.82201	0	0
		Olfr493	0	0	0	1.81655	0	0
		Olfr899	0	0	0	1.80913	0	0
		Olfr204	0	0	0	1.80463	0	0
		Olfr434	0	0	0	1.80251	0	0
		Olfr888	0	0	0	1.79939	0	0
		Olfr66	0	0	0	1.79609	0	0
		Olfr314	0	0	0	1.79268	0	0
		Olfr1042	0	0	0	1.78876	0	0
		Olfr1208	0	0	0	1.78455	0	0
		Olfr780	0	0	0	1.78125	0	0
		Olfr881	0	0	0	1.7806	0	0
		Olfr661	0	0	0	1.76977	0	0
		Olfr811	0	0	0	1.75265	0	0
		Olfr954	0	0	0	1.74916	0	0
		Olfr818	0	0	0	1.74565	0	0
		Olfr202	0	0	0	1.74483	0	0
		Olfr1444	0	0	0	1.74371	0	0
		Olfr1036	0.0706138	0	0	1.7353	0	0
		Olfr815	0	0	0	1.73353	0	0
		Olfr118	0	0	0	1.72971	0	0
		Olfr1307	0	0	0	1.72338	0	0
		Olfr155	0	0	0	1.72193	0	0
		Olfr47	0	0	0	1.71798	0	0
		Olfr1151	0	0	0	1.71582	0	0
		Olfr987	0	0	0	1.70107	0	0
		Olfr1113	0	0	0	1.70005	0	0
		Olfr221	0	0	0	1.69585	0	0
		Olfr576	0	0	0	1.69313	0	0
		Olfr135	0	0	0	1.68343	0	0
		Olfr194	0	0	0	1.68036	0	0
		Olfr792	0	0	0	1.67341	0	0
		Olfr151	0	0	0	1.65533	0	0
		Olfr1457	0	0	0	1.65208	0	0
		Olfr921	0	0	0	1.63369	0	0
		Olfr555	0	0	0	1.61879	0	0
		Olfr770	0	0	0	1.61341	0	0
		Olfr1045	0	0	0	1.6099	0	0
		Olfr75-ps1	0	0	0	1.58673	0	0
		Olfr765	0	0	0	1.5769	0	0
		Olfr1353	0	0	0	1.56427	0	0
		Olfr507	0	0	0	1.55979	0	0
		Olfr69	0	0	0	1.53405	0	0
		Olfr854	0	0	0	1.53395	0	0
		Olfr378	0.010897	0	0	1.53196	0	0
		Olfr347	0	0	0	1.52372	0	0
		Olfr713	0	0	0	1.52245	0	0
		Olfr228	0	0	0	1.5034	0	0
		Olfr8	0	0	0	1.4954	0	0
		Olfr113	0	0	0	1.49466	0	0
		Olfr476	0	0	0	1.47962	0	0
		Olfr1272	0	0	0	1.47697	0	0
		Olfr1431	0	0	0	1.47258	0	0
		Olfr410	0	0	0	1.47208	0	0
		Olfr1416	0	0	0	1.46212	0	0
		Olfr1002	0	0	0	1.45994	0	0
		Olfr898	0	0	0	1.45687	0	0
		Olfr1148	0	0	0	1.44166	0	0
		Olfr161	0	0	0	1.44114	0	0
		Olfr1082	0	0	0	1.43991	0	0
		Olfr1351	0	0	0	1.43369	0	0
		Olfr1084	0	0	0	1.42996	0	0
		Olfr251	0	0	0	1.4291	0	0
		Olfr1328	0	0	0	1.42213	0	0
		Olfr458	0	0	0.0821641	1.42171	0	0
		Olfr27	0	0	0	1.41867	0	0
		Olfr1039	0	0	0	1.41746	0	0
		Olfr1008	0	0	0	1.40894	0	0
		Olfr978	0	0	0	1.39318	0	0
		Olfr1255	0	0	0	1.38807	0	0
		Olfr159	0	0	0	1.38746	0	0
		Olfr1022	0	0	0	1.38737	0	0
		Olfr872	0	0	0	1.38656	0	0
		Olfr593	0	0	0	1.3777	0	0
		Olfr328	0	0	0	1.37218	0	0
		Olfr1356	0	0	0	1.37053	0	0
		Olfr372	0	0	0	1.37051	0	0
		Olfr828	0	0	0	1.36011	0	0
		Olfr918	0	0	0	1.35723	0	0
		Olfr178	0	0	0	1.35515	0	0
		Olfr1313	0	0	0	1.34785	0	0
		Olfr915	0	0	0	1.34179	0	0
		Olfr1121	0	0	0	1.34131	0	0
		Olfr998	0	0	0	1.33619	0	0
		Olfr38	0	0	0	1.33571	0	0
		Olfr1306	0	0	0	1.33535	0	0
		Olfr1469	0	0	0	1.33534	0	0
		Olfr1480	0	0	0	1.32471	0	0
		Olfr312	0	0	0	1.32376	0	0
		Olfr993	0	0	0	1.32294	0	0
		Olfr775	0	0	0	1.31028	0	0
		Olfr1298	0	0	0	1.2782	0	0
		Olfr1173	0	0	0	1.27731	0	0
		Olfr1098	0	0	0	1.26873	0	0
		Olfr560	0	0	0	1.26335	0	0
		Olfr895	0	0	0	1.25396	0	0
		Olfr976	0	0	0	1.24984	0	0
		Olfr1221	0	0	0	1.23708	0	0
		Olfr1115	0	0	0	1.23352	0	0
		Olfr746	0	0	0	1.23183	0	0
		Olfr803	0	0	0	1.23167	0	0
		Olfr597	0	0	0	1.22992	0	0
		Olfr860	0	0	0	1.22755	0	0
		Olfr484	0	0	0	1.22222	0	0
		Olfr702	0.0381657	0	0	1.2203	0	0
		Olfr829	0	0	0	1.21643	0	0
		Olfr1359	0	0	0	1.21541	0	0
		Olfr589	0	0	0	1.20861	0	0
		Olfr1355	0	0	0	1.20748	0	0
		Olfr857	0	0	0	1.20676	0	0
		Olfr1054	0	0	0	1.19814	0	0
		Olfr1489	0	0	0	1.19466	0	0
		Olfr874	0	0	0	1.19423	0	0
		Olfr243	0	0	0	1.18796	0	0
		Olfr516	0	0	0	1.17928	0	0
		Olfr902	0	0	0	1.17758	0	0
		Olfr132	0	0	0	1.17707	0	0
		Olfr963	0	0	0	1.17199	0	0
		Olfr1323	0	0	0	1.17178	0	0
		Olfr1504	0	0	0	1.16801	0	0
		Olfr677	0	0	0	1.15959	0	0
		Olfr781	0	0	0	1.15333	0	0
		Olfr1131	0	0	0	1.14349	0	0
		Olfr1443	0	0	0	1.12905	0	0
		Olfr517	0	0	0	1.12545	0	0
		Olfr470	0	0	0	1.12374	0	0
		Olfr325	0	0	0	1.11042	0	0
		Olfr508	0	0	0	1.10136	0	0
		Olfr1086	0	0	0	1.09635	0	0
		Olfr172	0	0	0	1.07012	0	0
		Olfr196	0	0	0	1.06614	0	0
		Olfr381	0	0	0	1.05909	0	0
		Olfr980	0	0	0	1.0533	0	0
		Olfr1161	0	0	0	1.05232	0	0
		Olfr1049	0	0	0	1.03744	0	0
		Olfr266	0	0	0	1.02588	0	0
		Olfr313	0	0	0	1.02184	0	0
		Olfr112	0	0	0	1.02114	0	0
		Olfr341	0	0	0	1.01136	0	0
		Olfr1415	0	0	0	1.00844	0	0
		Olfr1338	0	0	0	1.00727	0	0
		Olfr967	0	0	0	1.00674	0	0
		Olfr739	0	0	0	1.00225	0	0
		Olfr985	0	0	0	0.994416	0	0
		Olfr1245	0	0	0	0.993514	0	0
		Olfr890	0	0	0	0.99036	0	0
		Olfr1393	0	0	0.350135	0.990256	0	0
		Olfr373	0	0	0	0.978946	0	0
		Olfr242	0	0	0	0.976977	0	0
		Olfr1198	0	0	0	0.970301	0	0
		Olfr1204	0	0	0	0.958997	0	0
		Olfr127	0	0	0	0.954333	0	0
		Olfr1322	0	0	0	0.94883	0	0
		Olfr812	0	0	0	0.948728	0	0
		Olfr951	0	0	0	0.942646	0	0
		Olfr520	0	0.0890644	0	0.941535	0	0
		Olfr697	0	0	0	0.936105	0	0
		Olfr871	0	0	0	0.924875	0	0
		Olfr772	0	0	0	0.922942	0	0
		Olfr1286	0	0	0	0.916016	0	0
		Olfr583	0	0	0	0.9133	0	0
		Olfr800	0	0	0	0.903953	0	0
		Olfr519	0	0	0	0.90016	0	0
		Olfr782	0	0	0	0.899769	0	0
		Olfr148	0	0	0	0.887426	0	0
		Olfr1434	0	0	0	0.883178	0	0
		Olfr630	0	0	0	0.881265	0	0
		Olfr846	0	0	0	0.87307	0	0
		Olfr773	0	0	0	0.871986	0	0
		Olfr485	0	0	0	0.871035	0	0
		Olfr1331	0	0	0	0.868979	0	0
		Olfr975	0	0	0	0.86783	0	0
		Olfr1135	0	0	0	0.865823	0	0
		Olfr836	0	0	0	0.860894	0	0
		Olfr807	0	0	0	0.85008	0	0
		Olfr911-ps1	0	0	0	0.848842	0	0
		Olfr1309	0	0	0	0.84725	0	0
		Olfr916	0	0	0	0.847245	0	0
		Olfr1213	0	0	0	0.845209	0	0
		Olfr444	0	0	0	0.843724	0	0
		Olfr64	0	0	0	0.833945	0	0
		Olfr837	0	0	0	0.819156	0	0
		Olfr944	0	0	0	0.816922	0	0
		Olfr1249	0	0	0	0.813902	0	0
		Olfr671	0	0	0	0.813263	0	0
		Olfr330	0	0	0	0.813125	0	0
		Olfr992	0	0	0	0.805801	0	0
		Olfr678	0	0	0	0.804353	0	0
		Olfr1153	0	0	0	0.802542	0	0
		Olfr1047	0	0	0	0.800732	0	0
		Olfr631	0	0	0	0.800598	0	0
		Olfr1535	0	0	0	0.79943	0	0
		Olfr771	0	0	0	0.796767	0	0
		Olfr1189	0	0	0	0.79289	0	0
		Olfr564	0	0	0	0.787942	0	0
		Olfr853	0	0	0	0.78189	0	0
		Olfr495	0	0	0	0.779473	0	0
		Olfr1475	0	0	0	0.758584	0	0
		Olfr356	0	0	0	0.758481	0	0
		Olfr480	0	0	0	0.754886	0	0
		Olfr804	0	0	0	0.753219	0	0
		Olfr658	0	0.0187866	0.0866657	0.743125	0	0
		Olfr710	0	0	0	0.741874	0	0
		Olfr1436	0	0	0	0.739139	0	0
		Olfr521	0	0	0	0.737392	0	0
		Olfr659	0	0	0	0.707442	0	0
		Olfr259	0	0	0	0.700008	0	0
		Olfr311	0	0	0	0.680742	0	0
		Olfr679	0	0	0	0.674819	0	0
		Olfr720	0	0	0	0.674	0	0
		Olfr742	0	0	0	0.673855	0	0
		Olfr605	0	0	0	0.672882	0	0
		Olfr402	0	0	0	0.672197	0	0
		Olfr947-ps1	0	0	0	0.668462	0	0
		Olfr494	0	0	0	0.667192	0	0
		Olfr551	0	0	0	0.648318	0	0
		Olfr945	0	0	0	0.645852	0	0
		Olfr250	0	0	0	0.634746	0	0
		Olfr275	0	0	0	0.629668	0	0
		Olfr490	0	0	0	0.618489	0	0
		Olfr126	0	0	0	0.613772	0	0
		Olfr1502	0	0	0	0.595958	0	0
		Olfr1000	0	0	0	0.59542	0	0
		Olfr1102	0	0	0	0.594372	0	0
		Olfr538	0	0	0	0.588258	0	0
		Olfr1275	0	0	0	0.581541	0	0
		Olfr1051	0	0	0	0.579804	0	0
		Olfr299	0	0	0	0.576801	0	0
		Olfr917	0	0	0	0.563765	0	0
		Olfr497	0	0	0	0.56072	0	0
		Olfr1076	0	0	0	0.556906	0	0
		Olfr293	0	0	0	0.554078	0	0
		Olfr292	0	0	0	0.54945	0	0
		Olfr688	0	0	0	0.541705	0	0
		Olfr1186	0	0	0	0.537905	0	0
		Olfr1053	0	0	0	0.529267	0	0
		Olfr503	0	0	0	0.527061	0	0
		Olfr936	0	0	0	0.525598	0	0
		Olfr384	0	0	0	0.51393	0	0
		Olfr371	0	0	0	0.497664	0	0
		Olfr1180	0	0	0	0.492725	0	0
		Olfr382	0	0	0	0.488274	0	0
		Olfr1164	0	0	0	0.488246	0	0
		Olfr1040	0	0	0	0.48387	0	0
		Olfr1201	0	0	0	0.476948	0	0
		Olfr512	0	0	0	0.470587	0	0
		Olfr486	0	0	0	0.466786	0	0
		Olfr1179	0	0	0	0.456427	0	0
		Olfr613	0	0	0	0.450256	0	0
		Olfr1381	0	0	0	0.447512	0	0
		Olfr29-ps1	0	0	0	0.446738	0	0
		Olfr657	0	0	0	0.445031	0	0
		Olfr1058	0	0	0	0.443962	0	0
		Olfr1445	0	0	0	0.443817	0	0
		Olfr1472	0	0	0	0.428723	0	0
		Olfr385	0	0	0	0.418334	0	0
		Olfr906	0	0	0	0.417831	0	0
		Olfr456	0.0591216	0	0.0654865	0.41707	0	0
		Olfr487	0	0	0	0.408552	0	0
		Olfr955	0	0	0	0.393749	0	0
		Olfr1105	0	0	0	0.391994	0	0
		Olfr1276	0	0	0	0.389125	0	0
		Olfr938	0	0	0	0.388558	0	0
		Olfr1335	0	0	0	0.38775	0	0
		Olfr1337	0	0	0	0.370008	0	0
		Olfr1390	0	0	0	0.369584	0	0
		Olfr1300-ps1	0	0	0	0.369496	0	0
		Olfr926	0	0	0	0.36892	0	0
		Olfr768	0	0	0	0.361152	0	0
		Olfr1230	0	0	0	0.361149	0	0
		Olfr154	0	0	0	0.360628	0	0
		Olfr1281	0	0	0	0.356614	0	0
		Olfr1145	0	0	0	0.354764	0	0
		Olfr298	0	0	0	0.350716	0	0
		Olfr889	0	0	0	0.347517	0	0
		Olfr750	0	0	0	0.338184	0	0
		Olfr1077-ps1	0	0	0	0.332031	0	0
		Olfr1136	0	0	0	0.330744	0	0
		Olfr850	0	0	0	0.329165	0	0
		Olfr108	0	0	0	0.328782	0	0
		Olfr474	0	0	0	0.301736	0	0
		Olfr1413	0	0	0	0.298202	0	0
		Olfr498	0	0	0	0.279552	0	0
		Olfr629	0	0	0	0.27517	0	0
		Olfr1380	0	0	0	0.250019	0	0
		Olfr1282	0	0	0	0.241373	0	0
		Olfr50	0	0	0	0.216129	0	0
		Olfr883	0	0	0	0.203837	0	0
		Olfr294	0	0	0	0.188062	0	0
		Olfr913	0	0	0	0.182797	0	0
		Olfr1465	0	0	0	0.182683	0	0
		Olfr1333	0	0	0	0.179823	0	0
		Olfr566	0	0	0	0.178462	0	0
		Olfr866	0	0	0	0.171738	0	0
		Olfr1265	0	0	0	0.171152	0	0
		Olfr1373	0	0	0	0.159181	0	0
		Olfr952	0	0	0	0.155018	0	0
		Olfr331	0	0	0	0.154657	0	0
		Olfr492	0	0	0	0.145151	0	0
		Olfr1329	0	0	0	0.143846	0	0
		Olfr1283	0	0	0	0.143721	0	0
		Olfr1330	0	0	0	0.143635	0	0
		Olfr128	0	0	0	0.141664	0	0
		Olfr367-ps	0	0	0	0.140666	0	0
		Olfr248	0	0	0	0.132718	0	0
		Olfr345	0	0	0	0.132123	0	0
		Olfr1453	0	0	0	0.130199	0	0
		Olfr1371	0	0	0	0.129536	0	0
		Olfr1128	0	0	0	0.126555	0	0
		Olfr832	0	0	0	0.12366	0	0
		Olfr223	0	0	0	0.117001	0	0
		Olfr1024	0	0	0	0.114691	0	0
		Olfr885	0	0	0	0.111045	0	0
		Olfr663	0	0	0	0.109047	0	0
		Olfr761	0	0	0	0.104004	0	0
		Olfr1287	0	0	0	0.100126	0	0
		Olfr996	0	0	0	0.096972	0	0
		Olfr1095	0	0	0	0.0836095	0	0
		Olfr1158	0	0	0	0.0828485	0	0
		Olfr908	0	0	0	0.068629	0	0
		Olfr1499	0	0	0	0.0657635	0	0
		Olfr834	0	0	0	0.06293	0	0
		Olfr514	0	0	0	0.0627005	0	0
		Olfr310	0	0	0	0.0564525	0	0
		Olfr504	0	0	0	0.0449809	0	0
		Olfr304	0	0	0	0.0203108	0	0
		Olfr401	0	0	0	0.0182474	0	0
		Olfr830	0	0	0	0.0132161	0	0
		Olfr900	0	0	0	0.00435935	0	0
		Olfr149	0	0	0	0.00299102	0	0
		Olfr225	0	0	0	0.00111329	0	0
		Olfr1066	0	0	0	0.000408434	0	0
		Olfr1061	0	0	0	0.000405988	0	0
		Olfr340	0	0	0	0.000297305	0	0
		Olfr104	0	0	0	0	0	0
		Olfr105	0	0	0	0	0	0
		Olfr106	0	0	0	0	0	0
		Olfr1083	0	0	0	0	0	0
		Olfr1089	0	0	0	0	0	0
		Olfr1101	0	0	0	0	0	0
		Olfr1141	0	0	0	0	0	0
		Olfr1165-ps	0	0	0	0	0	0
		Olfr262	0	0	0	0	0	0
		Olfr574	0	0	0	0	0	0
		Olfr862	0	0	0	0	0	0
		Olfr891	0	0	0	0	0	0
