# Supplementary material for: Comprehensive RNA-Seq Expression Analysis of Sensory Ganglia with a Focus on Ion Channels and GPCRs in Trigeminal Ganglia
Source: PLoS One. 2013 Nov 8;8(11):e79523. doi: 10.1371/journal.pone.0079523 (PMC3832644; doi:10.1371/journal.pone.0079523)
Supplement: Figure S8 — Expression profile for all members of the VGSCs. (XLSX) [file pone.0079523.s008.xlsx]

## Sheet: Tabelle1
Expression pattern for VGSC
	Gene	Symbol	L	SM	B	OE	DRG	TG	Exp
	Sodium Channel Type Alpha 1	Scn1a	0	0.00681869	4.56513	1.51673	22.058	43.5402	-
	Sodium Channel Type Alpha 10	Scn10a	0.00423172	0.000124343	0.0566578	0.137102	151.55	138.74	+
	Sodium Channel Type Alpha 11	Scn11a	0	0.036862	0.0377721	0.172997	87.128	70.6045	+
	Sodium Channel Type Alpha 2	Scn2a	0.00472287	0.0531696	7.30829	3.30396	2.08671	3.15966	+
	Sodium Channel Type Alpha 3	Scn3a	0.0247444	0.0696191	1.06221	10.0165	1.73351	1.59767	+
	Sodium Channel Type Alpha 4	Scn4a	0.0153087	50.2123	12.4488	0.11532	1.90677	1.42228	-
	Sodium Channel Type Alpha 5	Scn5a	0.00260953	0.00775806	1.07974	40.6728	1.9651	2.73053	+
	Sodium Channel Type Alpha 6	Scn7a	0.0488914	0.789934	0.363457	2.32805	81.9408	116.298	+
	Sodium Channel Type Alpha 7	Scn8a	0.0392828	0.0140569	25.7677	10.9172	23.4247	67.0829	+
	Sodium Channel Type Alpha 8	Scn9a	0	0.0050392	0.0780457	101.542	46.9687	58.5873	+
	Sodium Channel Type Beta 1	Scn1b	4.10842	662.355	754.012	12.0238	158.018	247.808	+
	Sodium Channel Type Beta 2	Scn2b	0	0.390027	46.2628	0.489404	21.1851	18.2184	+
	Sodium Channel Type Beta 3	Scn3b	0.0104153	0.470873	17.9326	64.3649	24.068	21.187	+
	Sodium Channel Type Beta 4	Scn4b	0	80.7535	72.0386	116.692	71.8811	172.576	+
											> 0	> 0.1	> 1	> 3	> 10	> 30	> 100	> 300	> 1000
										FPKM
