# Supplementary material for: Comprehensive RNA-Seq Expression Analysis of Sensory Ganglia with a Focus on Ion Channels and GPCRs in Trigeminal Ganglia
Source: PLoS One. 2013 Nov 8;8(11):e79523. doi: 10.1371/journal.pone.0079523 (PMC3832644; doi:10.1371/journal.pone.0079523)
Supplement: Figure S9 — Expression profile for GlyRs, GABA(A), iGluts, P2Xs, and Hcns. (XLSX) [file pone.0079523.s009.xlsx]

## Sheet: Tabelle1
Expression strengh for several ion channels
Gene	Symbol	L	SM	B	OE	DRG	TG	Exp
Glycine Receptor Alpha-1	Glra1	0	0	4.32653	0.0298366	0.557302	0.0989199	no
Glycine Receptor Alpha-2	Glra2	0	0	1.13118	0	0	0.332223	-
Glycine Receptor Alpha-3	Glra3	0	0.0378524	0.0785548	0	0	0	no
Glycine Receptor Alpha-4	Glra4	0	0	0	0.468913	0.629208	0.146622	-
Glycine Receptor Beta	Glrb	0	0.0837484	35.5113	1.66481	52.6694	72.9026	-
Gene	Symbol	L	SM	B	OE	DRG	TG	Exp
AMPA- Glutamate Receptor 1	Gria1	0.0233546	0.0190072	52.1798	0.0771394	3.24279	4.51895	+
AMPA- Glutamate Receptor 2	Gria2	0	0	12.9321	0.0970585	6.85397	15.0917	+
AMPA- Glutamate Receptor 3	Gria3	0.145498	0.185845	11.0581	4.38912	7.86367	8.48803	+
AMPA- Glutamate Receptor 4	Gria4	0	0.021884	11.3161	0.515104	15.2534	26.5165	+
AMPA- Glutamate Receptor Delta-1	Grid1	0.0740642	0.0702133	13.9404	0.631306	3.88184	6.83096	+
AMPA- Glutamate Receptor Delta-2	Grid2	0	0.0372671	10.1481	0.518676	1.89059	3.24071	+
Kainate Glutamate Receptor 1	Grik1	0	0	2.24211	0.0458582	80.4702	39.0627	+
Kainate Glutamate Receptor 2	Grik2	0	0	3.56219	1.38287	6.32708	4.84495	+
Kainate Glutamate Receptor 3	Grik3	0	0.0198894	10.6347	2.03545	6.06403	7.10023	+
Kainate Glutamate Receptor 4	Grik4	0.0742874	0.124879	7.25365	0.148205	14.0744	14.746	+
Kainate Glutamate Receptor 5	Grik5	1.2311	1.11718	52.8499	13.8775	15.8902	15.5588	+
NMDA Glutamate Receptor Zeta-1	Grin1	0.0159294	0.0659975	176.716	1.23059	25.8107	63.4028	+
NMDA Glutamate Receptor Epsilon-1	Grin2a	0	0	2.85423	0.620096	0.283897	1.03409	+
NMDA Glutamate Receptor Epsilon-2	Grin2b	0	0	2.25616	0.290496	0.175839	1.00869	+
NMDA Glutamate Receptor Epsilon-3	Grin2c	0	0.0138843	21.3957	0.218985	0.383703	0.881526	+
NMDA Glutamate Receptor Epsilon-4	Grin2d	0.0623336	0.123567	9.09765	0.651681	1.13713	1.00505	+
NMDA Glutamate Receptor 3A	Grin3a	0	0.0166149	4.55007	0.952411	5.17783	5.34918	+
NMDA Glutamate Receptor 3B	Grin3b	0.0744753	0.108022	0.727768	1.39048	0.748399	0.760563	+
Gene	Symbol	L	SM	B	OE	DRG	TG	Exp
P2X Purinoceptor 1	P2rx1	0.317427	0.335685	0.328382	0.43031	0.0889152	0.11313	+
P2X Purinoceptor 2	P2rx2	0	0.03572	0.134239	3.66833	2.36946	0.414334	+
P2X Purinoceptor 3	P2rx3	0.330144	0.186169	0.323902	0.45943	83.2201	48.5924	+
P2X Purinoceptor 4	P2rx4	38.5188	4.59602	8.92878	36.1863	16.4922	9.69263	+			> 0	> 0.1	> 1	> 3	> 10	> 30	> 100	> 300	> 1000
P2X Purinoceptor 5	P2rx5	0.0430986	6.43439	2.53883	0.762587	4.08674	9.00044	+		FPKM
P2X Purinoceptor 6	P2rx6	0.0695626	12.3517	6.31871	2.60935	9.98464	16.1311	+
P2X Purinoceptor 7	P2rx7	0.399499	0.590403	1.87377	2.34282	14.2972	10.488	+
Gene	Symbol	L	SM	B	OE	DRG	TG	Exp
Gamma-Aminobutyric Acid Receptor Alpha-1	Gabra1	0	0.03536	19.5082	0.11527	19.7492	54.2315	+
Gamma-Aminobutyric Acid Receptor Alpha-2	Gabra2	0	0.0667211	5.84508	0.250348	29.1676	46.4011	+
Gamma-Aminobutyric Acid Receptor Alpha-3	Gabra3	0.571199	0.235915	8.84865	0.242567	7.81606	5.66295	+
Gamma-Aminobutyric Acid Receptor Alpha-4	Gabra4	0.0293508	0	4.05737	0.199344	0.273558	1.31157	+
Gamma-Aminobutyric Acid Receptor Alpha-5	Gabra5	0	0	12.1117	0	2.11528	7.53704	+
Gamma-Aminobutyric Acid Receptor Alpha-6	Gabra6	0	0	11.5079	0.019353	0	1.93914	+
Gamma-Aminobutyric Acid Receptor Beta-1	Gabrb1	0	0	5.35209	0.073487	1.8352	3.20088	+
Gamma-Aminobutyric Acid Receptor Beta-2	Gabrb2	0	0.0320985	7.25744	0.457925	2.8787	13.0531	+
Gamma-Aminobutyric Acid Receptor Beta-3	Gabrb3	0.133412	0	14.71	0.630659	16.6201	26.5599	+
Gamma-Aminobutyric Acid Receptor Delta	Gabrd	0.119223	0.389081	60.7771	0.512313	0.342526	1.64072	+
Gamma-Aminobutyric Acid Receptor Epsilon	Gabre	0	0.0202239	0.744929	1.72769	0.0882082	0.0463509	no
Gamma-Aminobutyric Acid Receptor Gamma-1	Gabrg1	0	0.00957478	1.03052	0	3.34666	12.3068	+
Gamma-Aminobutyric Acid Receptor Gamma-2	Gabrg2	0	0	22.705	0.0591385	27.5059	44.5155	+
Gamma-Aminobutyric Acid Receptor Gamma-3	Gabrg3	0	0	0.595695	0	0.655861	0.509463	+
Gamma-Aminobutyric Acid Receptor Pi	Gabrp	0.0420938	0.190445	0.109165	26.0583	0	0.087235	no
Gamma-Aminobutyric Acid Receptor Theta	Gabrq	0.0238388	0	0.58482	0.11138	0.120165	0.0660598	no
Gamma-Aminobutyric Acid Receptor Rho-1	Gabrr1	0	0.46439	0.280153	0.150983	0.0044206	0.125692	-
Gamma-Aminobutyric Acid Receptor Rho-2	Gabrr2	0.0549184	2.50837	0.918949	0.317546	0.190864	0.348844	-
Gamma-Aminobutyric Acid Receptor Rho-3	Gabrr3	0	0	0	0	0.087959	0.198689	-
Gene	Symbol	L	SM	B	OE	DRG	TG	Exp
Hyperpolarization-Activated CNG Channel 1	Hcn1	0	0.0505859	4.81252	10.8693	22.6549	45.3456	+
Hyperpolarization-Activated CNG Channel 2	Hcn2	0.521474	0.83916	89.8835	60.9455	42.381	66.8277	+
Hyperpolarization-Activated CNG Channel 3	Hcn3	11.7303	0.168831	7.32048	0.942558	9.64319	6.73744	+
Hyperpolarization-Activated CNG Channel 4	Hcn4	0	0.395876	3.43266	22.7078	4.62794	4.65289	+
