# Supplementary material for: Comprehensive RNA-Seq Expression Analysis of Sensory Ganglia with a Focus on Ion Channels and GPCRs in Trigeminal Ganglia
Source: PLoS One. 2013 Nov 8;8(11):e79523. doi: 10.1371/journal.pone.0079523 (PMC3832644; doi:10.1371/journal.pone.0079523)
Supplement: Figure S10 — Expression profile for all existing Trp channels in the TG and DRG. (XLSX) [file pone.0079523.s010.xlsx]

## Sheet: Tabelle1
Expression Pattern for TRP-channels
	Gene	Symbol	L	SM	B	OE	DRG	TG	Exp
	Transient Receptor Potential Cation Channel Mucolipin 1	Mcoln1	18.2827	13.6096	40.8898	28.9348	33.7444	31.286	+
	Transient Receptor Potential Cation Channel M 4	Trpm4	0.356852	7.13506	4.45199	7.11058	6.1541	5.48197	+
	Transient Receptor Potential Cation Channel Polycystin 1	Pkd2	2.15425	2.95486	4.38182	13.5729	11.7174	9.00139	+
	Transient Receptor Potential Cation Channel M 7	Trpm7	4.21368	2.71168	1.62721	17.629	8.53019	10.7272	+
	Transient Receptor Potential Cation Channel Polycystin 3	Pkd2l2	0.566667	1.91778	1.32443	1.54793	3.96122	3.31399	-
	Transient Receptor Potential Cation Channel V 4	Trpv4	0.138458	1.12508	2.53278	5.14185	0.611111	0.626434	+
	Short Transient Receptor Potential Channel 3	Trpc3	0.116262	1.10015	9.01836	0.673471	29.361	13.2824	+
	Transient Receptor Potential Cation Channel V 2	Trpv2	0.681658	0.894977	7.30977	6.95193	34.0412	21.7862	+
	Short Transient Receptor Potential Channel 2	Trpc2	0.290881	0.520317	1.80569	5.56102	1.41415	1.20307	-
	Transient Receptor Potential Cation Channel V 6	Trpv6	0.293823	0.494054	0.670764	0.119969	0.748234	0.359587	+
	Transient Receptor Potential Cation Channel Mucolipin 2	Mcoln2	0.0894084	0.258987	0.0446441	0.109285	0.211476	0	no
	Short Transient Receptor Potential Channel 1	Trpc1	0.0309237	0.187498	3.62958	17.9804	6.22208	12.446	+
	Transient Receptor Potential Cation Channel Mucolipin 3	Mcoln3	0.0270946	0.0988507	0.0671017	16.8444	0	0	no
	Short Transient Receptor Potential Channel 6	Trpc6	0	0.0809074	0.500066	0.169992	5.11394	2.39257	-
	Transient Receptor Potential Cation Channel V 1	Trpv1	0.0386892	0.0688875	0.0433069	0.0948898	42.3846	15.5278	+
	Transient Receptor Potential Cation Channel M 1	Trpm1	0	0.0452424	0.0175024	0.7003	0	0.0100739	no
	Transient Receptor Potential Cation Channel M 2	Trpm2	0.511727	0.04097	6.18822	0.181384	5.15866	6.66867	+
	Transient Receptor Potential Cation Channel M 3	Trpm3	0	0.0317762	1.50648	2.47414	2.38026	3.05885	+
	Transient Receptor Potential Cation Channel M 6	Trpm6	0.0454123	0.0313913	0.0970185	1.34228	0.384085	0.494241	-
	Transient Receptor Potential Cation Channel V 3	Trpv3	0	0.024345	0.0462404	0	0.141139	0.192144	+
	Transient Receptor Potential Cation Channel M 8	Trpm8	0.0122089	0	0.144796	0	11.3034	57.3304	+
	Transient Receptor Potential Cation Channel M 5	Trpm5	0.0115936	0	0	3.2171	0	0.0461113	no
	Transient Receptor Potential Cation Channel A 1	Trpa1	0	0	0.0255655	0.736714	22.5118	15.0167	+
	Short Transient Receptor Potential Channel 4	Trpc4	0	0	2.48607	0.972735	1.87698	1.11636	+
	Short Transient Receptor Potential Channel 5	Trpc5	0	0	0.472864	0.227764	0.780987	0.909399	-
	Short Transient Receptor Potential Channel 7	Trpc7	0	0	0.816228	0.0315257	0.442461	0.191745	+
	Transient Receptor Potential Cation Channel V 5	Trpv5	0	0	0	0.0482771	0	0	no
	Transient Receptor Potential Cation Channel Polycystin 2	Pkd2l1	0	0	0.344736	0.37393	0.207574	0.24914	-
											> 0	> 0.1	> 1	> 3	> 10	> 30	> 100	> 300	> 1000
										FPKM
