# Supplementary material for: Comprehensive RNA-Seq Expression Analysis of Sensory Ganglia with a Focus on Ion Channels and GPCRs in Trigeminal Ganglia
Source: PLoS One. 2013 Nov 8;8(11):e79523. doi: 10.1371/journal.pone.0079523 (PMC3832644; doi:10.1371/journal.pone.0079523)
Supplement: Figure S11 — Expression profile for all existing potassium channels and subunits in the TG and DRG. (XLSX) [file pone.0079523.s011.xlsx]

## Sheet: Tabelle1
Expression Pattern for Potassium Channels
		Gene	Symbol	L	SM	B	OE	DRG	TG	Exp
		Potassium Voltage-Gated Channel Beta 2	Kcnab2	0.291411	0.821778	168.795	61.6187	205.102	304.114	+
		Potassium Voltage-Gated Channel A 1	Kcna1	0.00986979	0.309352	16.2838	6.71021	98.9191	190.587	+
		Potassium Voltage-Gated Channel A 2	Kcna2	0.124266	0.204467	15.3891	53.5952	68.8688	140.285	+
		Potassium Voltage-Gated Channel D 1	Kcnd1	0.0888798	0.107041	3.64348	1.1938	109.729	79.0617	+
		Potassium Channel Subfamily K 1	Kcnk1	0.554842	2.86747	80.2236	27.2111	39.2991	78.2143	-
		Potassium Voltage-Gated Channel C 3	Kcnc3	0.991697	0.81578	118.154	5.35607	17.1067	59.8152	-
		Potassium Voltage-Gated Channel Subfamily KQT 4	Kcnq4	0.0711067	6.26675	3.85356	0.895721	14.216	53.74	+
		Potassium Voltage-Gated Channel H 2	Kcnh2	0.0536673	0.674046	22.0491	4.55296	23.8749	42.2366	-
		Potassium Voltage-Gated Channel S 3	Kcns3	0.0326813	0.342878	1.52597	24.9566	18.4245	38.0854	-
		Potassium Voltage-Gated Channel B 1	Kcnb1	0.327481	4.31531	21.2111	31.5172	33.9214	31.522	+
		Potassium Voltage-Gated Channel A 6	Kcna6	0.0169898	0.243849	22.8833	20.9447	44.7784	30.6907	+
		Potassium Voltage-Gated Channel C 4	Kcnc4	0	41.4492	52.0388	240.727	34.4338	30.3826	+
		ATP-Sensitive Inward Rectifier Potassium Channel 10	Kcnj10	0.265857	0.0403609	60.4201	9.57123	29.5097	29.6377	+
		Potassium Voltage-Gated Channel Beta 1	Kcnab1	0.407987	1.33345	22.5053	1.46942	58.0061	26.3392	-
		Potassium Voltage-Gated Channel B 2	Kcnb2	0	0.00953984	0.684378	0.948111	16.8082	24.5521	+
		Potassium Channel T 1	Kcnt1	0.0174874	0.0167252	27.4239	1.04215	41.3403	23.4734	+
		Potassium Voltage-Gated Channel H 7	Kcnh7	0	0.0130009	1.04651	0.811534	9.40657	21.9932	-
		Potassium Voltage-Gated Channel H 5	Kcnh5	0	0	0.975249	0.396572	3.27774	21.2632	-
		Potassium Voltage-Gated Channel D 3	Kcnd3	0.0564105	0.100591	9.02495	0.306819	37.0147	20.3903	-
		Potassium Voltage-Gated Channel Subfamily KQT 2	Kcnq2	0	0	33.556	2.292	14.1201	19.9136	+
		Potassium Voltage-Gated Channel Subfamily KQT 3	Kcnq3	0	0	6.34948	0.266147	5.52491	19.5272	+
		Potassium Channel Subfamily K 18	Kcnk18	0	0	0.0403886	0.0144797	6.28521	19.465	+
		Potassium Voltage-Gated Channel S 1	Kcns1	0	0.154143	5.97173	1.07231	17.1454	18.0836	-
		Potassium Voltage-Gated Channel C 1	Kcnc1	0.0123481	6.53255	82.0077	0.540243	14.1347	17.7151	+
		ATP-Sensitive Inward Rectifier Potassium Channel 12	Kcnj12	0	28.7086	18.4138	0.224963	27.0647	15.096	+
		Potassium Voltage-Gated Channel H 1	Kcnh1	0	0.0238192	10.2902	2.9808	10.5182	14.5909	-				> 0	> 0.1	> 1	> 3	> 10	> 30	> 100	> 300	> 1000
		ATP-Sensitive Inward Rectifier Potassium Channel 3	Kcnj3	0	0.108532	10.1641	0.383306	6.03008	11.6237	-		FPKM
		Calcium-Activated Potassium Channel Beta-4	Kcnmb4	0	0.607038	41.3847	6.2301	19.6005	10.482	+
		Calcium-Activated Potassium Channel Beta-1	Kcnmb1	0	0.0819342	0.430916	0.957574	20.8121	9.78341	+
		Potassium Voltage-Gated Channel G 4	Kcng4	0	13.0955	21.4847	0.164264	3.50318	9.60193	+
		ATP-Sensitive Inward Rectifier Potassium Channel 4	Kcnj4	0	0.0327817	48.9072	0.434199	2.21678	8.94256	+
		Potassium Voltage-Gated Channel A 4	Kcna4	0	0	2.07361	0.0709385	8.03906	8.7652	+
		Potassium Voltage-Gated Channel H 6	Kcnh6	0	0	0.723755	8.51506	17.6942	8.58428	-
		Potassium Channel Subfamily K 2	Kcnk2	0.0445286	0.7776	11.7465	16.2602	7.8336	8.09952	+
		Small Conductance Calcium-Activated Potassium Channel 1	Kcnn1	1.48394	6.70039	6.88389	5.98426	14.6191	7.91004	-
		Potassium Voltage-Gated Channel G 3	Kcng3	0	0	0.221505	1.38492	7.35845	7.49068	-
		Potassium Voltage-Gated Channel C 2	Kcnc2	0.0071609	0.0621947	5.26237	0.182713	9.31875	7.46331	-
		Small Conductance Calcium-Activated Potassium Channel 4	Kcnn4	0.41394	1.8394	0.853408	6.60385	9.72543	6.90538	-
		Potassium Channel Subfamily K 3	Kcnk3	0.19664	2.23623	17.4282	2.52879	8.16455	6.76146	+
		Small Conductance Calcium-Activated Potassium Channel 2	Kcnn2	11.9297	1.42788	14.4318	14.9767	5.01877	4.97319	-
		Potassium Voltage-Gated Channel Subfamily V 1	Kcnv1	0	0	3.99868	0.0542166	9.87458	3.96734	-
		Potassium Voltage-Gated Channel F 1	Kcnf1	0	1.46053	21.9739	1.15047	8.64932	3.6511	-
		Potassium Channel Subfamily K 10	Kcnk10	0.124346	0	0.5158	20.2002	4.42285	3.61187	+
		Potassium Voltage-Gated Channel H 8	Kcnh8	0	0.0264207	0.324033	3.82193	2.82997	3.46785	-
		ATP-Sensitive Inward Rectifier Potassium Channel 11	Kcnj11	0	47.1655	30.5033	0.347383	3.79448	3.34951	-
		Potassium Channel Subfamily K 12	Kcnk12	0	0	13.8333	2.81002	7.92624	3.33596	+
		Potassium Channel Subfamily K 5	Kcnk5	13.4451	0.730909	0.925718	4.87394	5.61144	3.31832	+
		Potassium Channel Subfamily K 4	Kcnk4	0.0335802	0.0806429	5.58216	0.431809	4.69675	2.93476	+
		Potassium Voltage-Gated Channel Subfamily KQT 5	Kcnq5	0.0495981	1.16713	6.254	0.556377	6.77692	2.86195	+
		Potassium Channel Subfamily K 13	Kcnk13	0.344863	0.247365	4.24395	0.081474	4.45813	2.63236	+
		Potassium Voltage-Gated Channel G 2	Kcng2	0.0619949	0.166846	3.34804	0.0976559	5.21978	2.62192	-
		Calcium-Activated Potassium Channel Beta-2	Kcnmb2	0.0286697	0.0178145	0.519033	20.5526	1.40343	2.18564	-
		Potassium Voltage-Gated Channel Beta 3	Kcnab3	0.46862	0.0486848	35.0375	1.54076	1.12768	2.00765	-
		ATP-Sensitive Inward Rectifier Potassium Channel 2	Kcnj2	0.101752	3.83282	1.44651	41.2269	4.02375	1.92129	-
		Potassium Voltage-Gated Channel H 3	Kcnh3	0.0151847	0.0352942	31.1989	47.8757	0.591034	1.72563	-
		ATP-Sensitive Inward Rectifier Potassium Channel 9	Kcnj9	0.0163305	0	35.1075	0.472577	0.493362	1.57638	-
		Potassium Voltage-Gated Channel E 1-Like	Kcne1l	0	3.35637	9.86968	0.12302	0.666061	1.56726	+
		Potassium Channel Subfamily K 9	Kcnk9	0	0.12734	13.4934	0	1.26125	1.51675	+
		Potassium Channel T 2	Kcnt2	0.111089	0.062602	0.517007	0.189597	2.34805	1.50396	-
		ATP-Sensitive Inward Rectifier Potassium Channel 13	Kcnj13	0.0751143	0.322486	3.91271	20.4295	1.35278	1.36457	-
		ATP-Sensitive Inward Rectifier Potassium Channel 14	Kcnj14	0	0	1.55535	0.116139	0.316261	1.33733	+
		Potassium Voltage-Gated Channel D 2	Kcnd2	0	0.0412205	10.5025	1.09739	0.506296	1.26053	-
		ATP-Sensitive Inward Rectifier Potassium Channel 6	Kcnj6	0	0	8.00563	0.148507	1.44228	1.24631	-
		Potassium Voltage-Gated Channel G 1	Kcng1	0	0.0294416	10.4505	26.3948	1.74652	0.948557	-
		Potassium Channel U 1	Kcnu1	0	0.391301	0.416963	0.257234	1.73641	0.838411	-
		Potassium Voltage-Gated Channel A 5	Kcna5	0.128748	6.01225	4.59162	39.4757	0.965623	0.732826	+
		Potassium Voltage-Gated Channel S 2	Kcns2	0	0	2.91831	0.192002	0.63542	0.700532	-
		ATP-Sensitive Inward Rectifier Potassium Channel 16	Kcnj16	0.16103	0.0566827	5.41579	6.22392	0.44491	0.559355	-
		Potassium Voltage-Gated Channel H 4	Kcnh4	0	0	2.94094	74.0735	0.115702	0.555644	-
		Potassium Channel Subfamily K 15	Kcnk15	0	0	0.480547	0	0	0.543798	-
		Potassium Voltage-Gated Channel A 3	Kcna3	0.0315528	0.0372911	1.55831	1.10031	0.524082	0.48652	+
		Calcium-Activated Potassium Channel Beta-3	Kcnmb3	0.0855509	0	0	77.9239	0	0.463598	-
		Potassium Voltage-Gated Channel E 2	Kcne2	0	0	2.07915	0.41477	0.228176	0.420993	-
		Small Conductance Calcium-Activated Potassium Channel 3	Kcnn3	0.0115491	0.153722	1.72264	1.05968	0.729252	0.368632	+
		Potassium Voltage-Gated Channel E 4	Kcne4	0.0948814	0.888527	0.550042	1.21166	0.734192	0.354687	-
		ATP-Sensitive Inward Rectifier Potassium Channel 8	Kcnj8	2.14388	14.1609	6.0443	0.943753	1.24187	0.333367	-
		Potassium Channel Subfamily K 6	Kcnk6	0.565631	0.400415	0.517491	1.14963	0.472392	0.305194	+
		ATP-Sensitive Inward Rectifier Potassium Channel 15	Kcnj15	0.0633394	0.106528	0.0461764	43.0359	0.676562	0.2436	-
		Potassium Voltage-Gated Channel Subfamily KQT 1	Kcnq1	0.590168	0.414384	0.410346	11.3719	0.20104	0.159745	+
		Potassium Voltage-Gated Channel A 7	Kcna7	0.0165582	78.6705	20.5505	0.643301	0.616769	0.137117	-
		ATP-Sensitive Inward Rectifier Potassium Channel 5	Kcnj5	0.0449139	0	0.21838	42.1701	0	0.0920813	no
		Potassium Voltage-Gated Channel Subfamily V 2	Kcnv2	0	0.0536371	0	0.0263869	0	0.0393002	no
		Potassium Voltage-Gated Channel A 10	Kcna10	0	0.0341878	0.0754633	0	0.123292	0.0382007	no
		Potassium Channel Subfamily K 7	Kcnk7	0	0.208926	0	0.486169	0.752898	0	no
		Potassium Voltage-Gated Channel E 3	Kcne3	0.530879	0.509207	0.252504	1.92024	0.17253	0	no
		Potassium Channel Subfamily K 16	Kcnk16	0	0	0	0	0.138414	0	no
		Calcium-Activated Potassium Channel Alpha-1	Kcnma1	0	0	0	0.0678056	0.0261091	0	no
		ATP-Sensitive Inward Rectifier Potassium Channel 1	Kcnj1	0	0	0	3.99394	0	0	no
		Potassium Voltage-Gated Channel E 1	Kcne1	0	0	0	0	0	0	no
