# Supplementary material for: Comprehensive RNA-Seq Expression Analysis of Sensory Ganglia with a Focus on Ion Channels and GPCRs in Trigeminal Ganglia
Source: PLoS One. 2013 Nov 8;8(11):e79523. doi: 10.1371/journal.pone.0079523 (PMC3832644; doi:10.1371/journal.pone.0079523)
Supplement: Figure S12 — Expression profile for other interesting membrane proteins. (XLSX) [file pone.0079523.s012.xlsx]

## Sheet: Tabelle1
												Expression Profile of Other Membrane Proteins
	Gene	Symbol	L	SM	B	OE	DRG	TG	Exp			Gene	Symbol	L	SM	B	OE	DRG	TG	Exp
	Toll-like receptor 1	Tlr1	0.332565	0.0994668	0.205245	0.963328	2.15436	1.18096	-			ephrin type-A receptor 1	Epha1	10.2963	0.454416	0.426519	3.81679	0.214233	0.253786	-
	Toll-like receptor 11	Tlr11	0.10372	0.0732585	0	0.119132	0.051644	0.045301	no			ephrin type-A receptor 10	Epha10	0	0	7.3869	0	0.714466	0.335704	-
	Toll-like receptor 12	Tlr12	2.8315	0.0400318	0.46038	0.438974	0.0678703	0.0236331	no			ephrin type-A receptor 2	Epha2	4.00573	1.22847	0.894907	3.63644	2.86157	1.09558	+
	Toll-like receptor 13	Tlr13	0.312728	0.0858936	0.265844	0.844081	0.358686	0.422263	-			ephrin type-A receptor 3	Epha3	0.114288	0.0514896	0.211243	2.22109	0.998855	0.999275	+
	Toll-like receptor 2	Tlr2	1.44128	0.852509	0.430732	1.24964	0.953055	0.511198	+			ephrin type-A receptor 4	Epha4	0.0458408	0.30057	11.3339	1.77502	1.55867	3.91049	+
	Toll-like receptor 3	Tlr3	0.755849	0.405973	1.4185	3.41134	2.2163	1.96387	-			ephrin type-A receptor 5	Epha5	0	2.04041e-06	1.97264	20.1118	2.86255	3.24963	+				> 0	> 0.1	> 1	> 3	> 10	> 30	> 100	> 300	> 1000
	Toll-like receptor 4	Tlr4	0.372962	0.918402	0.209025	4.13436	1.00298	2.17313	-			ephrin type-A receptor 6	Epha6	0	0	1.15349	0.0798536	4.85493	19.6338	+		FPKM
	Toll-like receptor 5	Tlr5	1.90337	0.383628	0.141948	4.11706	1.19987	1.32822	-			ephrin type-A receptor 7	Epha7	0.155379	0.0459479	4.92968	14.908	1.11071	4.35802	+
	Toll-like receptor 6	Tlr6	0.177392	0.335718	0.103218	0.679357	0.697427	0.771138	-			ephrin type-A receptor 8	Epha8	0	0.0137497	5.59183	0	0.481169	0.333176	-
	Toll-like receptor 7	Tlr7	0.530576	0.303715	0.47375	0.306733	0.704764	0.726056	-			ephrin type-B receptor 1	Ephb1	0.0309761	0.3005	13.0102	11.4413	3.67018	2.89778	+
	Toll-like receptor 8	Tlr8	0.319908	0.0873993	0.0333699	0.373561	0.38884	0.344768	-			ephrin type-B receptor 2	Ephb2	0.0836547	0.186047	5.78318	5.78575	2.99495	1.24596	+
	Toll-like receptor 9	Tlr9	0.121985	0.1611	0.412748	0.779268	1.07721	0.486134	+			ephrin type-B receptor 3	Ephb3	0.103443	0.152331	5.98512	9.3214	5.51004	2.89079	-
												ephrin type-B receptor 4	Ephb4	8.96803	6.77151	3.74325	9.01304	5.7958	4.70522	+
	Gene	Symbol	L	SM	B	OE	DRG	TG	Exp			ephrin type-B receptor 6	Ephb6	0.524328	0.906127	28.5116	3.27898	24.4453	17.3192	+
	Calmodulin 1	Calm1	59.3641	140.949	342.913	1133.34	603.161	724.95	+
	Calmodulin 2	Calm2	124.92	186.641	790.87	733.083	650.016	951.107	+			Gene	Symbol	L	SM	B	OE	DRG	TG	Exp
	Calmodulin 3	Calm3	34.3604	275.604	1123.18	368.263	947.098	709.194	+			estrogen related receptor, alpha	Esrra	20.2651	58.0903	49.6346	15.8192	13.8049	23.1838	+
	Calmodulin 3l	Calml3	0	1.80721	0.174665	0.956072	0	0.219582	+			estrogen related receptor, beta	Esrrb	0.244365	0.588588	1.82051	0.0577435	0.695539	0.51127	+
	Calmodulin 4	Calm4	0	5.17249	1.42867	0	0	0	no			estrogen related receptor, gamma	Esrrg	0.223363	1.46869	4.06039	4.1883	10.0209	18.5757	-
	Calmodulin 4l	Calml4	0.967603	2.1447	3.36487	50.5275	3.85712	6.32204	+
	Calmodulin 5	Calm5	0	0.165003	0.0115494	0	0	0	no			Gene	Symbol	L	SM	B	OE	DRG	TG	Exp
												Phosphoinositide-interacting regulator of TRP	Pirt	0	0.0181055	0.0368065	6.91994	215.236	186.341	+
	Gene	Symbol	L	SM	B	OE	DRG	TG	Exp			Gene	Symbol	L	SM	B	OE	DRG	TG	Exp
	Calcium/Calmodulin-Dependent Kinase 1	Camk1	11.6861	35.9832	49.7239	24.5561	26.9492	15.4551	+			Progesterone Receptor	Pgr	0	0	2.20437	0.640894	0.90198	3.37906	-
	Calcium/calmodulin-dependent kinase 1d	Camk1d	6.04765	0.36134	10.0679	1.58054	10.0038	16.6682	+
	Calcium/calmodulin-dependent kinase 1g	Camk1g	0	0.144419	18.4855	2.06447	9.18082	10.8542	+			Gene	Symbol	L	SM	B	OE	DRG	TG	Exp
	Calcium/calmodulin-dependent kinase 2a	Camk2a	0.0431015	95.8379	430.979	11.0693	41.3744	34.2631	+			ATP-transporter 1a1	Atp1a1	183.82	32.941	341.084	711.279	518.831	884.145	+
	Calcium/calmodulin-dependent kinase 2b	Camk2b	4.96617	22.7592	216.353	0.668053	14.8435	25.6099	+			ATP-transporter 1a2	Atp1a2	0.275061	287.604	303.532	79.5279	94.4141	93.8445	+
	Calcium/calmodulin-dependent kinase 2d	Camk2d	1.23393	7.12779	16.8966	63.677	70.1053	65.3323	+			ATP-transporter 1a3	Atp1a3	0.163929	0.915357	1206.88	1.05408	203.916	304.242	+
	Calcium/calmodulin-dependent kinase 2g	Camk2g	2.85123	81.1732	89.886	10.6155	87.4496	107.815	+			ATP-transporter 1a4	Atp1a4	0.0160978	0.948187	1.65409	0.613503	0.507024	0.439789	no
	Calcium/calmodulin-dependent kinase 2 I	Camk2n1	26.845	4.66692	391.112	10.3269	13.6589	20.284	+			ATP-transporter 1b1	Atp1b1	36.7321	44.0385	615.806	597.637	387.533	710.388	+
	Calcium/calmodulin-dependent kinase 2 I2	Camk2n2	2.14876	1.43764	162.957	10.7673	26.7236	63.8702	+			ATP-transporter 1b2	Atp1b2	0.343933	105.367	369.493	22.5524	52.3318	73.6266	+
	Calcium/calmodulin-dependent kinase 4	Camk4	0.0718087	0.0345539	4.5252	0.898529	3.92485	4.13947	+			ATP-transporter 1b3	Atp1b3	25.3072	31.224	59.3415	65.2923	297.654	185.069	+
	Calcium/Calmodulin-Dependent Kinase Kinase 1	Camkk1	0.0738219	0.479013	41.9241	2.33291	7.40677	11.7409	+			ATP-transporter 1b4	Atp1b4	0	0.299452	0.0272646	0.0101301	0.0701248	0	no
	Calcium/Calmodulin-Dependent Kinase Kinase 2	Camkk2	1.55163	1.41809	47.2305	10.3491	9.4759	5.11208	+
												Gene	Symbol	L	SM	B	OE	DRG	TG	Exp
	Gene	Symbol	L	SM	B	OE	DRG	TG	Exp			Chloride channel calcium activated 1	Clca1	1.12116	0.316582	0.0428337	0.581022	0.384331	0.0950926	no
	Tweety Homologue 1	Ttyh1	0.173384	0.520596	145.198	9.0529	40.0928	34.5032	+			Chloride channel calcium activated 2	Clca2	0.050435	0.186817	0.0778673	2.70945	0.0969655	0.0013994	no
	Tweety Homologue 2	Ttyh2	19.9297	4.88275	18.2022	5.05849	18.1696	12.3745	+			Chloride channel calcium activated 3	Clca3	0.125917	0.0339053	0.068266	0	0.0323885	0	no
	Tweety Homologue 3	Ttyh3	4.73692	2.69653	79.6753	34.2672	17.1678	17.0109	+			Chloride channel calcium activated 4	Clca4	0.017732	0.00352033	0	0.210298	0.0398304	0.0179438	no
												Chloride channel calcium activated 5	Clca5	0	0.052462	0.0540535	0.146202	0.364168	0.125121	-
	Gene	Symbol	L	SM	B	OE	DRG	TG	Exp			Chloride channel calcium activated 6	Clca6	0	0	0	0	0	0	no
	Sodium/potassium/chloride transporter 1	Slc12a1	0	0.0114137	0	0.0287721	0	0.0288315	no
	Sodium/potassium/chloride transporter 2	Slc12a2	1.43142	11.5264	7.3537	142.474	47.45	62.716	+			Gene	Symbol	L	SM	B	OE	DRG	TG	Exp
												Aquaporin-1	Aqp1	57.5803	259.095	63.8448	156.972	98.0586	32.5776	+
	Gene	Symbol	L	SM	B	OE	DRG	TG	Exp			Aquaporin-2	Aqp2	0	0.0577948	0.102846	0.679696	0	0	no
	Glucagon-like peptide 1 receptor	Glp1r	0	0	0.63979	0.58909	0.519093	0.255685	-			Aquaporin-3	Aqp3	0.0330225	0.949081	0.533244	327.315	0.264825	0.847924	-
	Glucagon-like peptide 2 receptor	Glp2r	0	0.036533	0.147029	0.0573172	0.0144173	0.0258822	no			Aquaporin-4	Aqp4	0.397166	4.72012	8.07746	146.099	2.64855	8.07492	+
												Aquaporin-5	Aqp5	0.118302	3.00936	1.1154	197.987	0.0668011	0.284854	-
	Gene	Symbol	L	SM	B	OE	DRG	TG	Exp			Aquaporin-6	Aqp6	0	0.0341204	3.65801	0.0753575	0	0.328764	-
	Calcitonin Gene-Related Peptide A	Calca	0	0.0102597	3.24634	1.17129	1298.21	478.832	+			Aquaporin-7	Aqp7	0.0198953	2.54021	0.898125	0.0187606	0	0.0303302	no
	Calcitonin Gene-Related Peptide A	Calcb	0	0.195104	0.135664	0.186971	112.084	47.9535	+			Aquaporin-8	Aqp8	78.7915	0	1.4198	0	0	0	no
												Aquaporin-9	Aqp9	166.404	0.399888	4.52132	0.139686	0.0589114	0.14019	-
												Aquaporin-10	Aqp11	26.8378	1.26664	11.6772	22.3277	4.98965	5.70702	-
												Aquaporin-11	Aqp12	1.65339	0	0	0	0.106048	0.0885633	no
												Gene	Symbol	L	SM	B	OE	DRG	TG	Exp
												Interleukin-Receptor 1	Il1r1	7.39549	1.74187	1.20916	1.92471	3.04955	2.60809	-
												Interleukin-Receptor 1 Type 2	Il1r2	0.0343428	1.64586	0.58535	0.359676	0.249409	0.0473762	-
												Interleukin-Receptor Alpha 2	Il2ra	0.0385059	0.249742	0.127741	0.175555	0.0598914	0.0293616	no
												Interleukin-Receptor Beta 2	Il2rb	1.12369	0.520669	0.36579	0.552519	0.195256	0.410353	-
												Interleukin-Receptor Gamma 2	Il2rg	2.31483	3.41905	0.902414	1.09229	1.52823	0.549787	-
												Interleukin-Receptor Alpha 3	Il3ra	2.5093	2.49777	1.47815	1.37569	1.93801	1.47645	-
												Interleukin-Receptor Alpha 4	Il4ra	6.28576	2.76958	3.15858	10.131	7.83662	6.45454	-
												Interleukin-Receptor Alpha 5	Il5ra	0	0.0130438		0.639046	0.0393643	0	no
												Interleukin-Receptor Alpha 6	Il6ra	10.5206	2.52183	2.01406	2.97057	3.16456	7.54651	-
												Interleukin-Receptor Alpha 10	Il10ra	0.68364	0.575908	1.81359	3.75606	2.54837	1.6085	-
												Interleukin-Receptor Beta 10	Il10rb	4.6648	5.21031	6.21586	19.4645	28.9385	23.9688	-
												Interleukin-Receptor Alpha 11	Il11ra1	1.90894	3.26603	3.04123	1.0608	0.299917	0.124288	-
												Interleukin-Receptor Beta 12, Type 1	Il12rb1	0.58987	0.114201	0.450431	0.158334	0.291809	0.205589	-
												Interleukin-Receptor Beta 12, Type 2	Il12rb2	0.275057	0.19056	0.142411	1.13782	0.662837	1.37573	-		0
												Interleukin-Receptor Alpha 13, Type 1	Il13ra1	9.0376	1.10361	0.766428	14.1575	3.81573	2.74029	-
												Interleukin-Receptor Alpha 13, Type 2	Il13ra2	0.197522	0.0701243	0	0	0	0.0429126	no
												Interleukin-Receptor Alpha 15	Il15ra	9.13765	4.54077	1.88634	2.66813	2.54468	1.9349	-
												Interleukin-Receptor Alpha 17	Il17ra	5.07284	1.17065	4.1574	5.84966	1.30851	1.44414	-
												Interleukin-Receptor Beta 17	Il17rb	3.95593	0.191748	0.642603	1.58183	2.64037	2.99994	-
												Interleukin-Receptor 17 C	Il17rc	20.9409	3.46462	3.1057	5.98636	4.02816	2.64115	-
												Interleukin-Receptor 17 D	Il17rd	0.0493515	0.476867	0.744362	14.959	1.32174	1.24957	-
												Interleukin-Receptor 17 E	Il17re	0.123582	0.537944	0.649853	9.4861	0.181947	0.286662	-
												Interleukin-Receptor 18	Il18r1	0.0586489	0.0933741	0	1.62714	0.367512	0.0721653	-
												Interleukin-Receptor Alpha 20	Il20ra	0	0	0.106584	0.107029	0.116596	0.0307565	-
												Interleukin-Receptor Beta 20	Il20rb	0.256836	1.07503	1.64319	0.0488154	0.648215	0.133133	-
												Interleukin-Receptor 21	Il21r	0.0977712	0.442125	0.667451	0.405745	0.216059	0.0517905	-
												Interleukin-Receptor Alpha 21, Type 1	Il22ra1	2.05397	0	0.136097	0.677989	0.0539072	0.0401479	no
												Interleukin-Receptor Alpha 21, Type 2	Il22ra2	0	0.335496	0.0481041	0.0203667	0.0852721	0.0297322	no
												Interleukin-Receptor 23	Il23r	0	0.0191445	0	0.031642	0	0	no
												Interleukin-Receptor Alpha 27	Il27ra	0.351527	0.572127	0.293483	0.283836	0.185046	0	-
												Interleukin-Receptor Beta 28	Il28b	0	0	0	0.12459	0	0	no
												Interleukin-Receptor Beta 31	Il28ra	0.0121508	0.043816	0.14214	10.6728	0.248735	0.299218	-
												Interleukin-Receptor Alpha 31	Il31ra	0.0114908	0.0561462	0.0286843	0.0106936	11.3476	4.36616	-
