# Supplementary material for: Comprehensive RNA-Seq Expression Analysis of Sensory Ganglia with a Focus on Ion Channels and GPCRs in Trigeminal Ganglia
Source: PLoS One. 2013 Nov 8;8(11):e79523. doi: 10.1371/journal.pone.0079523 (PMC3832644; doi:10.1371/journal.pone.0079523)
Supplement: Table S2 — Table with the expression pattern for all known GPCRs, sorted by their subfamily and marked whether they are known to be expressed in the TG. (XLSX) [file pone.0079523.s015.xlsx]

## Sheet: Tabelle1
Family	Gene	Liver	Muscle	Brain	OE	TG	DRG	Expression in TG	Ligand	Description
Rhodopsin D	A030009H04Rik	0.560774	0.0628536	47.1633	9.96104	4.09777	4.82902	known	Purine	P2Y purinoceptor 5
Secretin	Adcyap1	0	0	7.8013	0.198371	20.0828	47.2856	known	Orphan	pituitary adenylate cyclase-activating polypeptide
Secretin	Adcyap1r1	0.184716	0.702417	34.9803	0.0940025	3.68503	1.51394	unknown	Orphan	pituitary adenylate cyclase-activating polypeptide type I receptor
not class	Adipor1	73.7947	298.304	127.215	326.053	88.1895	119.109	known	Adiponectin	adiponectin receptor protein 1
not class	Adipor2	163.133	55.9139	38.2334	46.7267	33.9443	30.227	known	Adiponectin	adiponectin receptor protein 2
Rhodopson G	Adm	1.14763	2.4623	1.60624	1.40978	1.32031	1.98336	unknown	Orphan	ADM precursor
Rhodopson G	Adm2	0.296014	0.142339	0	0	0	0.30071	not expressed	Orphan	ADM2 precursor
Rhodopsin A	Adora1	7.51099	22.8231	53.864	1.56625	21.8661	17.5935	known	Purine: Adenosine	adenosine receptor A1adenosine receptor A1
Rhodopsin A	Adora2a	0.694535	1.55609	16.7338	0.770403	2.23747	2.32366	known	Purine: Adenosine	adenosine receptor A2a
Rhodopsin A	Adora2b	0	0.317187	2.30009	9.49948	0.695392	2.17417	known	Purine: Adenosine	adenosine receptor A2b
Rhodopsin A	Adora3	0	0.105478	0.0700439	0.110115	0	0.0717969	not expressed	Purine: Adenosine	adenosine receptor A3
Rhodopsin A	Adra1a	0.818143	0.221978	1.35189	0.302872	2.25114	0.438983	unknown	Amine: (Nor)adrenalin	alpha-1A adrenergic receptor
Rhodopsin A	Adra1b	15.1517	0.268574	11.228	0.296446	1.00088	0.709717	unkown	Amine: (Nor)adrenalin	alpha-1B adrenergic receptor
Rhodopsin A	Adra1d	0.0534255	0.535308	19.138	0.666214	1.05099	1.68278	unkown	Amine: (Nor)adrenalin	alpha-1D adrenergic receptor
Rhodopsin A	Adra2a	0.0152609	0.428834	9.32273	9.94007	2.32855	6.3814	known	Amine: (Nor)adrenalin	alpha-2A adrenergic receptor
Rhodopsin A	Adra2b	0.814294	0.161488	0.281533	0	0.214375	0.355355	known	Amine: (Nor)adrenalin	alpha-2B adrenergic receptor
Rhodopsin A	Adra2c	0	0.271631	11.2564	16.4825	11.5297	4.87568	known	Amine: (Nor)adrenalin	alpha-2C adrenergic receptor
Rhodopsin A	Adrb1	0.634524	0.174159	11.2495	4.4061	1.22781	0.490782	known	Amine: (Nor)adrenalin	beta-1 adrenergic receptor
Rhodopsin A	Adrb2	0.534005	7.71991	2.43502	6.35169	2.78862	3.39595	known	Amine: (Nor)adrenalin	beta-2 adrenergic receptor
Rhodopsin A	Adrb3	0.319467	2.02105	0.861066	0.116927	0.0298454	0.275045	known	Amine: (Nor)adrenalin	beta-3 adrenergic receptor
Rhodopson G	Agtr1a	30.8876	1.93741	1.23413	0.756824	4.38355	7.79893	unknown	Peptide: AngiotensinII	type-1A angiotensin II receptor
Rhodopson G	Agtr1b	0.0407055	0.0277694	0.0685425	0	3.7166	2.08755	known	Peptide: AngiotensinII	type-1B angiotensin II receptor
Rhodopson G	Agtr2	0	0.0375862	0.172692	0	0.186139	0.0874068	known	Peptide: AngiotensinII	type-2 angiotensin II receptor
not class	Aplnr	0.0286595	3.37854	0.914996	0.934836	0.697175	1.77675	unknown	Peptide: Apelin	apelin receptor
Rhodopsin B	Avpr1a	9.10605	0.43416	0.566248	0	1.17793	0.649809	known	Peptide: AVP	vasopressin V1a receptor
Rhodopsin B	Avpr1b	0	0	0.0283806	0.0101052	0.0333645	0.0275869	known	Peptide: AVP	vasopressin V1b receptor
Rhodopsin B	Avpr2	0	0	0	0.220307	0.0483009	0.0664098	not expressed	Peptide: AVP	vasopressin V2 receptor
Adhesion	Bai1	0	0.0314448	78.3602	1.51796	13.3445	9.20134	known	Orphan	brain-specific angiogenesis inhibitor 1
Adhesion	Bai2	0	0.217976	92.8185	3.6764	4.9592	4.7572	known	Orphan	brain-specific angiogenesis inhibitor 2
Adhesion	Bai3	0	0.0181937	9.96152	0.971998	7.03497	5.17607	known	Orphan	brain-specific angiogenesis inhibitor 3
Rhodopson G	Bdkrb1	0	0.0539571	0.208254	0.198135	0	0.412992	not expressed	Peptide: Kinin	B1 bradykinin receptor
Rhodopson G	Bdkrb2	0	0.429146	0.76758	0.0284255	1.54842	1.35061	known	Peptide: Kinin	B2 bradykinin receptor
Rhodopsin B	Brs3	0	0	0.0429215	0	0	0	not expressed	Peptide: Bombesin	bombesin receptor subtype-3
Rhodopsin D	C3ar1	0.854166	0.370678	0.231407	1.43426	0.882458	1.87981	unknown	Peptide: C3a	C3a anaphylatoxin chemotactic receptor
Rhodopsin D	C5ar1	0.252015	0.601988	0.408198	0.680523	0.933623	2.64798	unknown	Peptide: C5a	C5a anaphylatoxin chemotactic receptor
Secretin	Calcr	0	0.258368	0.57122	0.10868	0	0	not expressed	Peptide: calcitonin	calcitonin receptor
Secretin	Calcrl	2.96844	3.02467	1.2779	2.86904	1.61589	4.81975	known	Peptide	calcitonin gene-related peptide type 1 receptor
Glutamate	Casr	0	3.36423	1.01829	0.880652	1.96379	0.720089	known	Ion	extracellular calcium-sensing receptor
Rhodopsin D	Ccbp2	0.686985	0.444909	0.861273	0.186619	0	0.151378	not expressed	Peptide: Chemokine	chemokine-binding protein 2
Rhodopsin B	Cckar	0.463914	0.0654546	0.648529	0.375436	11.88	12.3505	known	Peptide: CCK, gastrin	cholecystokinin receptor type A
Rhodopsin B	Cckbr	0	0	18.9279	0.40993	0.463474	0.619991	known	Peptide: CCK, gastrin	gastrin/cholecystokinin type B receptor
Rhodopson G	Ccr1	0.0549414	0.383339	0.038982	1.80554	0.0938162	0.286734	not expressed	Peptide: Chemokine	C-C chemokine receptor type 1
Rhodopson G	Ccr10	0.108035	0.170384	0.397454	1.2864	1.48718	1.20765	known	Peptide: Chemokine	C-C chemokine receptor type 10
Rhodopson G	Ccr1l1	0	0	0	0	0	0	not expressed	Orphan	C-C chemokine receptor 1-like protein 1
Rhodopson G	Ccr2	0.186117	0.354083	0.0912343	1.51877	0.423082	1.845	known	Peptide: Chemokine	C-C chemokine receptor type 2
Rhodopson G	Ccr3	0.124541	0.13727	0	0.0147169	0.0227926	0	not expressed	Peptide: Chemokine	probable C-C chemokine receptor type 3
Rhodopson G	Ccr4	0	0.0810465	0	0.42799	0	0.0996842	not expressed	Peptide: Chemokine	C-C chemokine receptor type 4
Rhodopson G	Ccr5	1.62761	0.443922	0.665644	0.835184	0.60213	1.48933	known	Peptide: Chemokine	C-C chemokine receptor type 5
Rhodopson G	Ccr6	0.0295164	0.0362605	0	0.055108	0	0.0923811	not expressed	Peptide: Chemokine	C-C chemokine receptor type 6
Rhodopson G	Ccr7	0.225076	1.1251	0.193082	0.562126	0	0.153415	not expressed	Peptide: Chemokine	C-C chemokine receptor type 7
Rhodopson G	Ccr8	0	0	0	0.0476046	0	0	not expressed	Peptide: Chemokine	C-C chemokine receptor type 8
Rhodopson G	Ccr9	0	0.0345816	0.02542	0.641977	0.0751101	0.171664	known	Peptide: Chemokine	C-C chemokine receptor type 9
Rhodopson G	Ccrl1	2.46583	1.39665	0.919915	8.73042	0.353743	0.604423	known	Peptide: Chemokine	C-C chemokine receptor type 11
Rhodopson G	Ccrl2	1.0084	10.5271	3.32179	0.598896	0.186221	0.876485	known	Orphan	C-C chemokine receptor-like 2
Rhodopson G	Cd4	0.313051	0.77253	2.00218	0.605924	0.135307	0.31111	unknown	Glycoproteins	T-cell surface glycoprotein CD4
Adhesion	Cd97	6.62749	10.5066	8.29455	8.23331	2.83649	6.30211	known	Orphan	CD97 antigen
Adhesion	Celsr1	2.1082	0.092931	0.708131	17.8427	3.29981	5.33092	unknown	Orphan	cadherin EGF LAG seven-pass G-type receptor 1
Adhesion	Celsr2	0.0955564	0.309046	16.8407	14.4559	18.9375	11.1833	unknown	Orphan	cadherin EGF LAG seven-pass G-type receptor 2
Adhesion	Celsr3	0	0.037211	9.39583	17.2114	6.536	5.47426	unknown	Orphan	cadherin EGF LAG seven-pass G-type receptor 3
Rhodopsin A	Chrm1	0.0155053	0.0274833	23.0117	0.340993	0.417218	0.32173	known	Amine: Cholinergic	muscarinic acetylcholine receptor M1
Rhodopsin A	Chrm2	0.0299714	0	2.35029	0.088478	6.20746	3.15899	known	Amine: Cholinergic	muscarinic acetylcholine receptor M2
Rhodopsin A	Chrm3	0.092458	0.0182456	7.77104	3.05091	1.17295	1.17092	known	Amine: Cholinergic	muscarinic acetylcholine receptor M3
Rhodopsin A	Chrm4	0.0384386	0	12.3984	0.617907	3.66131	3.17046	known	Amine: Cholinergic	muscarinic acetylcholine receptor M4
Rhodopsin A	Chrm5	0	0	0.706063	0	0.0823129	0.0646844	not expressed	Amine: Cholinergic	muscarinic acetylcholine receptor M5
Rhodopson G	Cmklr1	2.01336	5.09108	3.34068	3.23748	0.819325	3.88518	known	Orphan	chemokine-like receptor 1
Rhodopsin A	Cnr1	0	0.0290992	5.99663	2.81834	22.05	9.69665	known	Lipid-like: anandamide	cannabinoid receptor 1
Rhodopsin A	Cnr2	0.703011	0.262556	0.15176	0.307286	0.146191	0.180346	known	Lipid-like: anandamide	cannabinoid receptor 2
Secretin	Crhr1	0	0	15.8341	0.0921615	1.27854	1.1759	known	Peptide: CRH	corticotropin-releasing factor receptor 1
Secretin	Crhr2	0.119213	12.0373	3.51491	0.0414469	1.16908	0.725254	known	Peptide: CRH	corticotropin-releasing factor receptor 2
Rhodopson G	Cx3cr1	0.0510268	0.108611	8.3342	3.29943	1.60884	3.49529	known	Peptide: Chemokine	CX3C chemokine receptor 1
Rhodopson G	Cxcr1	0.101406	0	0	0.160161	0	0	not expressed	Peptide: Chemokine	C-X-C chemokine receptor type 1
Rhodopson G	Cxcr2	0.0300036	0.214272	0.0386207	0.918391	0.18051	0.564707	unknown	Peptide: Chemokine	C-X-C chemokine receptor type 2
Rhodopson G	Cxcr3	0.345515	0.371035	0.0788033	0.39306	0.0514715	0.0715698	not expressed	Peptide: Chemokine	C-X-C chemokine receptor type 3
Rhodopson G	Cxcr4	0.344238	4.05723	1.82246	18.9392	8.25166	11.6761	known	Peptide: Chemokine	C-X-C chemokine receptor type 4
Rhodopson G	Cxcr5	0.226128	0.539041	0.536264	0.168199	0.0273121	0.127266	unknown	Peptide: Chemokine	C-X-C chemokine receptor type 5
Rhodopson G	Cxcr6	0.248218	0.211459	0.0647634	1.8208	0.26481	0.641984	unknown	Peptide: Chemokine	C-X-C chemokine receptor type 6
Rhodopson G	Cxcr7	0.533713	11.8103	8.19247	19.8955	2.99793	11.501	known	Peptide: Chemokine	C-X-C chemokine receptor type 7
Rhodopsin D	Cysltr1	0.145639	0.235502	0	1.48309	0.237391	0.562504	unknown	Lipid-like: Leukotriene	cysteinyl leukotriene receptor 1
Rhodopsin D	Cysltr2	0.110954	0	0.0724952	0.141895	2.46912	8.95148	unknown	Lipid-like: Leukotriene	cysteinyl leukotriene receptor 2
Rhodopsin G	Darc	0.676485	1.89633	22.8447	7.68468	92.0993	92.6967	unknown	Peptide: Chemokine	Duffy antigen/chemokine receptor
Rhodopsin A	Drd1a	0.0130923	0.0482784	4.75027	0	0.210877	0.309927	unknown	Amine: Dopamin	D(1A) dopamine receptor
Rhodopsin A	Drd2	0	0	15.5792	72.0254	1.89289	0.707725	known	Amine: Dopamin	D(2) dopamine receptor
Rhodopsin A	Drd3	0	0.0469194	0.444712	0	0.803858	0.227885	unknown	Amine: Dopamin	D(3) dopamine receptor
Rhodopsin A	Drd4	0	0.0628981	0.772956	0.67396	0	0	not expressed	Amine: Dopamin	D(4) dopamine receptor
Rhodopsin A	Drd5	0	0	1.142	0.0179334	0.143426	0	unknown	Amine: Dopamin	D(1B) dopamine receptor
Rhodopsin B	Ednra	1.03494	0.801986	0.975649	10.848	4.34605	5.58654	known	Endothelin	endothelin-1 receptor
Rhodopsin B	Ednrb	3.93021	2.4226	7.08505	2.11558	54.2232	51.4614	known	Endothelin	endothelin B receptor
Adhesion	Eltd1	3.58801	6.12518	4.71073	2.40862	3.02887	3.99448	unknown	Orphan	EGF, latrophilin seven transmembrane domain-containing protein 1
Adhesion	Emr1	7.62937	1.48868	2.11558	2.88874	1.9347	3.86745	unknown	Orphan	EGF-like module-containing mucin-like hormone receptor-like 1
Adhesion	Emr4	1.46951	0.123605	0.0349109	0.0924445	0.142494	0.221989	unknown	Orphan	EGF-like module-containing mucin-like hormone receptor-like 4
Rhodopsin D	F2r	9.24564	2.2753	2.52826	38.2647	16.75	15.9895	known	Proteases	proteinase-activated receptor 1
Rhodopsin D	F2rl1	0.146047	0.745554	0.319344	18.1266	1.18561	1.00741	known	Proteases	proteinase-activated receptor 2
Rhodopsin D	F2rl2	0.0199615	0.074872	0.468373	1.99092	26.1644	56.1261	known	Proteases	proteinase-activated receptor 3
Rhodopsin D	F2rl3	0.0341094	1.90476	0.903815	0.504565	0.973701	1.31572	known	Proteases	proteinase-activated receptor 4
Rhodopsin D	Ffar1	0	0.0941783	0	0	0	0.411229	not expressed	Lipid-like: Fatty acids	free fatty acid receptor 1
Rhodopsin D	Ffar2	0.0219767	0.794196	0.320847	0.095364	0	0.0578486	not expressed	Lipid-like: Fatty acids	free fatty acid receptor 2
Rhodopsin D	Ffar3	0	0.0431427	0	0	0	0	not expressed	Lipid-like: Fatty acids	free fatty acid receptor 3
Rhodopson G	Fpr1	2.47352	0.328365	0.291921	0.187274	0.0610851	0.39273	unknown	Peptide: formyl peptides	fMet-Leu-Phe receptor
Rhodopson G	Fpr2	1.2966	0.499461	0	1.05154	0.963424	0.638965	unknown	Peptide: formyl peptides	formyl peptide receptor 2
Rhodopson G	Fpr3	0.00224217	0	0	0	0.00252677	0.0243016	not expressed	Peptide: formyl peptides	formyl peptide receptor-related sequence 1
Rhodopson G	Fpr-rs3	0	0	0	0	0	0	not expressed	Lipid-like: lipoxin A	formyl peptide receptor-related sequence 3
Rhodopson G	Fpr-rs4	0	0	0	0	0	0	not expressed	Lipid-like: lipoxin A	formyl peptide receptor-related sequence 4
Rhodopson G	Fpr-rs6	0	0	0	0	0	0	not expressed	Lipid-like: lipoxin A	formyl peptide receptor-related sequence 6
Rhodopsin D	Fshr	0	0	0	0	0	0.0617642	not expressed	Cytotoxin	follicle-stimulating hormone receptor
FRZD	Fzd1	2.34366	1.66679	6.36074	8.96997	7.89647	8.81909	unknown	Soluble protein	frizzled-1 precursor
FRZD	Fzd10	0	0.632421	1.71708	0.718705	0.608057	0.27947	unknown	Soluble protein	frizzled-10 precursor
FRZD	Fzd2	0.048242	1.02699	5.88781	8.56987	2.89167	7.39053	unknown	Soluble protein	frizzled-2 precursor
FRZD	Fzd3	0.0225752	0.0528757	1.07069	21.4357	14.7506	14.5149	known	Soluble protein	frizzled-3 precursor
FRZD	Fzd4	4.25227	12.4076	5.78311	6.41397	2.70981	2.69135	unknown	Soluble protein	frizzled-4 precursor
FRZD	Fzd5	1.07398	0.154227	0.306896	3.53956	0.752039	1.14684	unknown	Soluble protein	frizzled-5 precursor
FRZD	Fzd6	0.729678	1.55779	2.01231	9.01392	0.999597	0.923733	unknown	Soluble protein	frizzled-6 precursor
FRZD	Fzd7	3.15843	13.0758	6.3428	20.8863	6.63663	6.26752	unknown	Soluble protein	frizzled-7 precursor
FRZD	Fzd8	4.26	1.42983	2.57512	19.1036	6.11519	6.83854	unknown	Soluble protein	frizzled-8 precursor
FRZD	Fzd9	0.117034	16.1721	9.40409	1.11529	0.803675	0.2982	unknown	Soluble protein	frizzled-9 precursor
Glutamate	Gabbr1	0.270649	1.53141	182.171	49.4354	122.357	109.193	known	Amino acid	gaba b 1
Glutamate	Gabbr2	5.27525	0.0446079	69.2169	34.9467	70.6559	49.4727	known	Amino acid (dimer with GABBR1 that binds)	gaba b2
Rhodopson G	Galr1	0	0.0389879	0.315444	0.0164822	1.97596	4.88553	known	Peptide: Galanin	galanin receptor type 1
Rhodopson G	Galr2	0.0976995	0.648515	0.278296	2.93899	0.507621	1.16331	known	Peptide: Galanin	galanin receptor type 2
Rhodopson G	Galr3	0	0	2.73339e-51	1.17905	0	0	not expressed	Peptide: Galanin	galanin receptor type 3
Secretin	Gcgr	151.2	0.0360051	3.10768	0.202518	0	0	not expressed	Peptide: glucagon	glucagon receptor
Secretin	Ghrhr	0.0354955	0	0	0	2.23286	0	unknown	Peptide: GHRH	growth hormone-releasing hormone receptor
Rhodopsin B	Ghrl	0.258408	0	0.289543	3.15515	1.4405	1.40939	unknown	Peptide	appetite-regulating hormone
Rhodopsin B	Ghsr	0	0	0.0539634	0	0.0176144	0.208756	not expressed	Peptide: Ghrelin	growth hormone secretagogue receptor type 1
Secretin	Gipr	0	0.0381742	0.212651	0.0565245	0.186526	0.172857	unknown	Peptide: GIP	gastric inhibitory polypeptide receptor
Secretin	Glp1r	0	0	0.63979	0.58909	0.519093	0.255685	unknown	Peptide: Glucagon-like peptide	glucagon-like peptide 1 receptor
Secretin	Glp2r	0	0.036533	0.147029	0.0573172	0.0144173	0.0258822	not expressed	Peptide: Glucagon-like peptide	glucagon-like peptide 2 receptor
Rhodopsin B	Gnrhr	0	0	0	0	0.453352	0	unknown	Peptide: GnRH	gonadotropin-releasing hormone receptor
Rhodposin D	Gpbar1	0.0711183	0.081676	0	0.634677	0.11639	0	not expressed	Orphan	G-protein coupled bile acid receptor 1
Rhodopson G	Gpr1	0.0349076	0.345768	0.804739	0.0647605	0.104272	0.10982	unknown	Orphan	G-protein coupled receptor 1
Rhodopsin D	Gpr101	0	0	0.944799	0.0242235	0.025123	0.0554421	not expressed	Orphan	probable G-protein coupled receptor 101
not class	Gpr107	5.32828	9.10642	19.8026	18.7805	21.386	19.0334	unknown	Orphan	protein GPR107
not class	Gpr108	14.2985	23.2249	23.5059	38.2176	18.8417	21.1159	unknown	Orphan	protein GPR108
Adhesion	Gpr110	1.16125	0.0308618	0.0311867	5.73934	0.0366131	0.0332034	not expressed	Orphan	G-protein coupled receptor 110
Adhesion	Gpr111	0.0141226	0	0.0738262	0.0551385	0.152427	0.144294	unknown	Orphan	G protein-coupled receptor 111
Adhesion	Gpr113	0	0	0	0.0138446	0	0	not expressed	Orphan	probable G-protein coupled receptor 113
Adhesion	Gpr114	0.0393114	0.13935	0.134524	0.175119	0.109464	0.344262	unknown	Orphan	probable G-protein coupled receptor 114
Adhesion	Gpr115	0	0.0523069	0.0735356	0.0138151	0.043044	0	not expressed	Orphan	probable G-protein coupled receptor 115
Adhesion	Gpr116	4.52891	11.2067	6.95499	5.0662	3.65101	4.0274	unknown	Orphan	probable G-protein coupled receptor 116
Rhodposin D	Gpr119	0	0	0	0.0204812	0.169548	0.72446	unknown	Orphan	glucose-dependent insulinotropic receptor
Rhodopsin A	Gpr12	0.301453	0	7.00938	0.179723	0.14906	0	unknown	Orphan	G-protein coupled receptor 12
Rhodopsin A	Gpr120	0.226595	0.818194	0.311946	0.250982	0.149523	0	unknown	Omega-3 fatty acid	Free Fatty Acid Receptor 4 (O3far1)
Adhesion	Gpr123	0	0.0256347	14.3521	0.156178	3.82913	2.42846	unknown	Orphan	G protein-coupled receptor 123
Adhesion	Gpr124	1.42951	1.39983	4.19453	14.6783	5.39242	9.81047	unknown	Orphan	G-protein coupled receptor 124
Adhesion	Gpr125	8.3341	4.79251	5.88055	20.3239	12.0045	12.2493	unknown	Orphan	probable G-protein coupled receptor 125
Adhesion	Gpr126	0.193647	0.312735	0.428653	4.12946	13.4203	11.6519	unknown	Orphan	G-protein coupled receptor 126
Adhesion	Gpr128	0.14611	0.782334	0.0390731	0.0158535	0	0	not expressed	Orphan	probable G-protein coupled receptor 128
Rhodopsin D	Gpr132	0.174484	0.285302	0.201491	0.345746	0	0.220786	not expressed	Lipid-like: LPC	probable G-protein coupled receptor 132
Adhesion	Gpr133	0.18304	1.57249	1.0259	1.30258	2.07758	6.33876	unknown	Orphan	probable G-protein coupled receptor 133
not class	Gpr135	0.595957	0.247507	3.68648	3.532	6.28451	6.81501	unknown	Orphan	probable G-protein coupled receptor 135
not class	Gpr137	8.84295	8.86406	98.5897	41.0994	54.3499	49.9572	unknown	Orphan	probable G-protein coupled receptor 137
not class	Gpr137b	0.462477	0.892662	4.26493	16.03	23.598	36.6315	unknown	Orphan	integral membrane protein GPR137
not class	Gpr137c	0.0197778	0.339288	4.37494	6.84182	18.2379	9.0462	unknown	Orphan	G protein-coupled receptor 137C
Rhodopsin D	Gpr139	0	0	1.04592	0	5.55353	6.27206	unknown	Orphan	probable G-protein coupled receptor 139
Rhodopsin D	Gpr141	0.0502234	0.142087	0	0.272228	0.168782	0.117559	unknown	Orphan	probable G-protein coupled receptor 141
Rhodposin D	Gpr142	0	0	0	0.054107	0	0	not expressed	Orphan	probable G-protein coupled receptor 142
not class	Gpr143	0.0971214	0.0773032	0.230332	0.118505	0.0475316	0.0781838	not expressed	Orphan	G-protein coupled receptor 143
Adhesion	Gpr144	0	0	0	0	0	0	not expressed	Orphan	G-protein coupled receptor 144
Rhodopsin D	Gpr146	21.3986	12.6782	9.77393	3.78236	7.77138	8.1954	unknown	Orphan	probable G-protein coupled receptor 146
not class	Gpr149	0	0	0.734655	0.0140705	8.24381	5.78517	unknown	Orphan	probable G-protein coupled receptor 149
Rhodopson G	Gpr15	0	0.0546274	0	0.0827675	0.394496	0.125344	unknown	Orphan	G-protein coupled receptor 15
Rhodopsin D	Gpr150	0	0.058623	2.5149	0.0873878	0.511542	0.398352	unknown	Orphan	probable G-protein coupled receptor 150
Rhodopsin D	Gpr151	0	0.0381312	1.03589	0.359445	0.796365	3.6431	unknown	Orphan	probable G-protein coupled receptor 151
Rhodposin D	Gpr152	0	0.0153812	0	1.33539	0.0173187	0.0242521	not expressed	Orphan	probable G-protein coupled receptor 152
Rhodopsin D	Gpr153	0.167724	2.16662	9.76746	4.05297	19.5634	22.7378	unknown	Orphan	probable G-protein coupled receptor 153
not class	Gpr155	6.62739	2.83748	8.45886	158.317	28.7693	23.2565	unknown	Orphan	integral membrane protein GPR155
Glutamate	Gpr156	0	0	0.16708	0.321173	1.08466	1.31767	unknown	Orphan	probable G-protein coupled receptor 156
not class	Gpr157	1.02162	8.87126	2.86576	1.71672	4.45923	3.13708	known	Orphan	probable G-protein coupled receptor 157
Glutamate	Gpr158	0	0	16.3676	12.4728	39.9209	20.6749	unknown	Orphan	probable G-protein coupled receptor 158
Rhodopsin D	Gpr160	0.359409	0.684765	0.533119	3.78537	1.05432	1.77797	unknown	Orphan	probable G-protein coupled receptor 160
Rhodopsin D	Gpr161	0.05777	0.242604	1.96654	2.12023	8.27891	9.96223	unknown	Orphan	G-protein coupled receptor 161
Rhodopsin D	Gpr162	0.226818	0.242182	118.568	27.4451	7.71142	9.68259	unknown	Orphan	probable G-protein coupled receptor 162
Rhodopsin D	Gpr165	0	0.0586399	1.65993	0.475077	1.4698	2.18676	unknown	Orphan	G protein-coupled receptor 165
Rhodopsin D	Gpr17	1.0674	0.456078	13.1423	0.364319	0.811935	1.11241	unknown	Purine/lipid-like:uracil nucleotides/cysteinyl-leukotrienes	Uracil nucleotide/cysteinyl leukotriene receptor
Rhodopsin D	Gpr171	0.0542375	0.109138	0	4.10426	0.301045	0.150897	unknown	Orphan	probable G-protein coupled receptor 171
not class	Gpr172b	4.07402	2.27427	6.58367	7.73202	5.75118	7.5841	unknown	Orphan	riboflavin transporter 1
Rhodopsin D	Gpr173	0	0.0715625	3.02185	1.491	4.7269	4.46739	unknown	Orphan	probable G-protein coupled receptor 173
Rhodopsin D	Gpr174	0.0235526	0.0487084	0	0	0.113327	0.0591305	unknown	Orphan	probable G-protein coupled receptor 174
Rhodopsin D	Gpr176	0.0125815	0.227451	2.96397	0.400603	2.84241	4.59994	unknown	Orphan	probable G-protein coupled receptor 176
Glutamate	Gpr179	0.00494621	0.040502	0.207484	0.114281	0.544097	0.421944	unknown	Orphan	probable G-protein coupled receptor 179
Rhodopsin D	Gpr18	0.129063	0.572131	0.205433	2.18538	0.313384	0.587376	unknown	Lipid-like/Metabolite: N-arachidonylglycine	N-arachidonyl glycine receptor
not class	Gpr180	11.3726	20.7351	16.3498	16.275	8.50329	12.0137	unknown	Orphan	integral membrane protein GPR180
not class	Gpr182	22.8425	0.975265	4.16789	0.842382	2.80291	0.9942	unknown	Orphan	G-protein coupled receptor 182
Rhodopsin D	Gpr183	0.0610686	0.514602	0.35832	2.19693	0.464401	0.922637	unknown	Orphan	G-protein coupled receptor 183
Rhodopsin D	Gpr19	0.366157	0.272518	1.10994	0.227179	0.602062	0.255157	unknown	Orphan	probable G-protein coupled receptor 19
Rhodopsin D	Gpr20	0	0.279814	0.350921	0.425021	0	0.291418	not expressed	Orphan	G-protein coupled receptor 20
Rhodopsin A	Gpr21	0.0647198	0.107999	0.518196	2.47365	0.457116	0.620461	unknown	Orphan	probable G-protein coupled receptor 21
Rhodopsin D	Gpr22	0.00841046	0	1.87476	0.597846	4.06939	2.29245	unknown	Orphan	probable G-protein coupled receptor 22
Rhodopson G	Gpr25	0.0740685	0	6.9111	0.515991	0.189422	0	unknown	Orphan	probable G-protein coupled receptor 25
Rhodopsin A	Gpr26	0	0	10.741	0.0585632	9.55148	1.57892	unknown	Orphan	G-protein coupled receptor 26
Rhodopsin D	Gpr27	0.0786234	0.529972	12.3425	2.3217	3.41481	3.07661	unknown	Orphan	probable G-protein coupled receptor 27
Rhodopsin A	Gpr3	0	0	4.3043	0.0994475	2.02682	2.58217	unknown	Orphan	G-protein coupled receptor 3
Rhodposin D	Gpr30	0.0212878	1.1764	1.71635	1.52925	1.0389	1.29984	unknown	Steroid hormone: Estrogen	G-protein coupled estrogen receptor 1
Rhodopsin D	Gpr31c	0.130438	0	0	0.891593	0.187821	0.443761	unknown	Orphan	12-(S)-hydroxy-5,8,10,14-eicosatetraenoic acid receptor
Rhodopsin D	Gpr33	0.0357168	0.0446454	0	0	0	0	not expressed	Orphan	probable G-protein coupled receptor 33
Rhodopsin D	Gpr34	0.0894086	0.476749	1.40879	1.38457	0.792132	0	unknown	Lipid-like: LPS	probable G-protein coupled receptor 34
Rhodopsin D	Gpr35	0.125079	0.0802013	0.0531905	0.624287	4.65167	11.4725	UNKNOWN	Orphan	G-protein coupled receptor 35G-protein coupled receptor 35
Rhodopsin D	Gpr37	0	0.0386282	26.902	7.90051	6.80342	4.30673	unknown	Peptide: Neuropeptide head activator	probable G-protein coupled receptor 37
Rhodopsin B	Gpr37l1	0.0502313	0.771803	202.619	6.88652	53.7335	60.6664	unknown	Orphan	endothelin B receptor-like protein 2
Rhodopsin D	Gpr39	1.04927	0.0879907	0.0421749	0.0427234	0.0247813	0.0359013	not expressed	Peptide	G-protein coupled receptor 39
Rhodopsin D	Gpr4	0.712895	1.41305	3.64454	1.75103	0.655417	1.53559	unknown	Lipid-like: Sphingosylphosphorylcholine	G-protein coupled receptor 4
Rhodposin D	Gpr44	0	0.0244286	0.0467668	0.099603	0	0	not expressed	Lipid-like: PGD2	putative G-protein coupled receptor 44
Rhodopsin D	Gpr45	0	0	1.33558	0	0.132789	0.139401	unknown	Orphan	probable G-protein coupled receptor 45
Rhodopsin A	Gpr50	0	0	0.262843	0.0253709	0.250714	0	unknown	Orphan	melatonin-related receptor
Rhodopsin A	Gpr52	0.0554873	0.0702484	1.92134	0.439995	1.76299	0.467582	unknown	Orphan	probable G-protein coupled receptor 52
Adhesion	Gpr55	0.117322	0	0.330471	0.177067	0.0806259	0	not expressed	Orphan	G-protein coupled receptor 55
Adhesion	Gpr56	1.117	10.2809	35.3029	14.6917	64.0239	63.8926	known	Orphan	probable G-protein coupled receptor 56
Rhodopsin A	Gpr6	0	0	8.24473	0.631028	0.32728	0	unknown	Orphan	G-protein coupled receptor 6
Rhodopsin A	Gpr61	0	0.0487172	4.27487	0.177826	2.11918	2.36167	unknown	Orphan	probable G-protein coupled receptor 61
Rhodopsin A	Gpr62	0.171578	0.481986	13.1583	0.662768	2.8581	0.889824	unknown	Orphan	probable G-protein coupled receptor 62
Rhodopsin D	Gpr63	0.0408951	0.103547	0.706631	23.5097	3.24997	1.75873	unknown	Lipid-like: S1P	probable G-protein coupled receptor 63
Adhesion	Gpr64	0.233693	0.24578	0.317675	2.98445	18.0356	10.2515	KNOWN	Orphan	G-protein coupled receptor 64
Rhodopsin D	Gpr65	0.86607	0.289417	0.172661	0.68323	0.570373	0.601548	unknown	Lipid-like: psychosine	psychosine receptor
Rhodopsin D	Gpr68	0.163728	0.179215	4.50939	3.17744	2.66609	2.02407	unknown	Lipid-like: SPC	ovarian cancer G-protein coupled receptor 1
Rhodopsin D	Gpr75	0	0.0351116	3.72448	1.04224	4.33837	5.55971	unknown	Peptide: Chemokine	probable G-protein coupled receptor 75
Rhodopsin D	Gpr77	0.481167	0.071946	0.0717119	1.01211	0.308821	0.226162	unknown	Peptide: C5a	C5a anaphylatoxin chemotactic receptor C5L2
Rhodopsin D	Gpr81	0.0144464	0.702791	1.05395	0.234051	0.26046	0.183156	unknown	Lactate	probable G-protein coupled receptor 81
Rhodopsin D	Gpr82	0	0	0	1.1123	0.116966	0	unknown	Orphan	probable G-protein coupled receptor 82
Rhodopsin D	Gpr83	0	0.0884771	7.65265	0.277325	1.09163	1.50222	unknown	Orphan	probable G-protein coupled receptor 83
Rhodopsin D	Gpr84	0.329662	0	0.329026	0.032146	0.0547861	0.138345	not expressed	Lipid-like: Median length fatty acids	G-protein coupled receptor 84
Rhodopsin D	Gpr85	0	0.0755063	4.28174	0.56608	3.78794	3.64341	unknown	Orphan	probable G-protein coupled receptor 85
Rhodopsin D	Gpr87	0	0.0547433	0.115025	6.09045	0.210271	0	unknown	Orphan	G-protein coupled receptor 87
Rhodopsin D	Gpr88	0.0149529	0.234399	37.1437	0	0.451596	0.159178	unknown	Orphan	probable G-protein coupled receptor 88
not class	Gpr89	17.4526	8.5672	15.9783	22.6859	28.0627	25.7135	unknown	pH	Golgi pH regulator
Adhesion	Gpr97	1.86557	0.473155	0.339267	0.270056	0.232756	0.288169	unknown	Cell surface ligand	probable G-protein coupled receptor 97
Adhesion	Gpr98	0.0865438	0.00267281	0.0706292	0.66916	0.100712	0.0776166	not expressed	Orphan	G-protein coupled receptor 98 precursor
Glutamate	Gprc5a	0.105077	0.343383	0.425605	1.60005	0.417295	0.90644	unknown	Orphan	retinoic acid-induced protein 3
Glutamate	Gprc5b	0.203842	9.70785	87.3805	16.8934	68.1109	55.8826	unknown	Orphan	probable G-protein coupled receptor c5b
Glutamate	Gprc5c	24.6891	17.5522	11.6608	81.2061	25.5477	13.6578	unknown	Orphan	probable G-protein coupled receptor c5c
Glutamate	Gprc5d	0	0	0.108273	0.0373884	0	0	not expressed	Orphan	probable G-protein coupled receptor c5d
Glutamate	Gprc6a	0	0	0	0.0151174	0	0	not expressed	Orphan	probable G-protein coupled receptor c6a
Glutamate	Grm1	0	0	9.77092	0.103396	0.471215	0.0643284	known	Amino acid	metabotropic glutamate receptor 1
Glutamate	Grm2	0	0	16.685	0.0334921	0.8011	0.119523	known	Amino acid	metabotropic glutamate receptor 2
Glutamate	Grm3	0	0	6.52787	0.158886	1.50782	0.943624	known	Amino acid	metabotropic glutamate receptor 3
Glutamate	Grm4	0	0	37.2153	0.525012	19.2243	9.99692	known	Amino acid	metabotropic glutamate receptor 4
Glutamate	Grm5	0	0	3.88774	0.00547715	1.13723	0.346539	known	Amino acid	metabotropic glutamate receptor 5
Glutamate	Grm6	0	0	0.0274883	0.0266894	0	0	not expressed	Amino acid	metabotropic glutamate receptor 6
Glutamate	Grm7	0	0	6.50585	0.239278	13.0932	15.0413	known	Amino acid	metabotropic glutamate receptor 7
Glutamate	Grm8	0.0458769	0.0695498	1.51282	0.0923164	5.47319	2.8049	known	Amino acid	metabotropic glutamate receptor 8
Rhodopsin B	Grpr	0	0	0.0460391	0.088157	0.245644	0.410613	unknown	Peptide	gastrin-releasing peptide receptor
Rhodopsin B	Hcrtr1	0	0.0628772	2.11751	0	0.798342	2.39372	known	Peptide: Orexins	orexin receptor type 1orexin receptor type 1
Rhodopsin B	Hcrtr2	0.0785331	0	0.320407	0	2.35255	3.73956	unknown	Peptide: Orexins	orexin receptor type 2
Rhodopsin A	Hrh1	0.0126671	0.183853	3.97734	0.032923	0.930307	1.32452	known	Amine: Histamine	histamine H1 receptor
Rhodopsin A	Hrh2	0.0184469	0.130616	2.91236	0.591047	0.478198	0.441571	unknown	Amine: Histamine	histamine H2 receptor
Rhodopsin A	Hrh3	0	0.0292762	45.9737	0.403332	2.70898	1.69459	known	Amine: Histamine	histamine H3 receptor
Rhodopsin A	Hrh4	0	0.0420577	0	0	0	0	not expressed	Amine: Histamine	histamine H4 receptor
Rhodopsin A	Htr1a	0	0	2.90624	0	1.87816	2.23528	unknown	Amine: Serotonin	5-hydroxytryptamine receptor 1A
Rhodopsin A	Htr1b	0	0	1.4558	7.36611	9.47702	5.7902	known	Amine: Serotonin	5-hydroxytryptamine receptor 1B
Rhodopsin A	Htr1d	0	0	0.59044	0.178919	22.2155	13.1456	known	Amine: Serotonin	5-hydroxytryptamine receptor 1D
Rhodopsin A	Htr1f	0	0	0.330452	0	2.99115	4.51	known	Amine: Serotonin	5-hydroxytryptamine receptor 1F
Rhodopsin A	Htr2a	0	0.114342	2.93264	0.05379	1.60197	3.1175	known	Amine: Serotonin	5-hydroxytryptamine receptor 2A
Rhodopsin A	Htr2b	0.113658	0.137978	0	1.89142	0.415465	0.210615	known	Amine: Serotonin	5-hydroxytryptamine receptor 2B
Rhodopsin A	Htr2c	0	0.0109566	5.61086	0.110551	0.201849	0.326052	known	Amine: Serotonin	5-hydroxytryptamine receptor 2C
Rhodopsin A	Htr4	0	0	0.31317	0	2.96819	6.17537	unknown	Amine: Serotonin	5-hydroxytryptamine receptor 4
Rhodopsin A	Htr5a	0	0	2.18381	0.00775095	0.960092	0.898176	unknown	Amine: Serotonin	5-hydroxytryptamine receptor 5A
Rhodopsin A	Htr5b	0.0283528	0	1.93168	0.0929903	1.90101	4.25934	unknown	Amine: Serotonin	5-hydroxytryptamine receptor 5B
Rhodopsin A	Htr6	0	0	1.89451	0.144152	0.07939	0.448111	known	Amine: Serotonin	5-hydroxytryptamine receptor 6
Rhodopsin A	Htr7	0	0.173045	3.27699	0	6.70011	4.75806	known	Amine: Serotonin	5-hydroxytryptamine receptor 7
Secretin	Igf2r	5.5443	6.11043	6.79051	23.8438	10.9769	7.61592	unknown	Insulin-like growth factor	Insulin growth factor 2 receptor
Rhodopson G	Kiss1r	0.105524	0.121956	2.49759	2.08929	1.45732	1.23037	unknown	Peptide: Metastin/Kiss1	kiSS-1 receptor
not class	Lepr	2.96076	0.643097	0.784339	1.43281	1.42554	3.41752	unknown	Leptin	leptin receptor isoform 3
Rhodopsin D	Lgr4	10.6169	5.70313	4.09939	30.6477	26.7274	22.4677	unknown	Orphan	leucine-rich repeat-containing G-protein coupled receptor 4
Rhodopsin D	Lgr5	0.882831	0.0227966	1.00356	3.12846	5.33041	4.77807	unknown	Orphan	leucine-rich repeat-containing G-protein coupled receptor 5
Rhodopsin D	Lgr6	0.0300263	0.0525103	0.758145	4.25574	0.343248	0.0820668	unknown	Orphan	leucine-rich repeat-containing G-protein coupled receptor 6
Rhodopsin D	Lhcgr	0	0.0203443	0.0882097	0	0.586586	1.66746	unknown	Glycoprotein hormone: LH/CG	lutropin-choriogonadotropic hormone receptor
Rhodopsin D	Lpar1	0.325272	2.49534	6.58684	9.53307	42.7729	65.0383	known	Lipid-like: LPA	lysophosphatidic acid receptor 1lysophosphatidic acid receptor 1
Rhodopsin D	Lpar2	0.647382	0.0399705	0.120892	0.562683	0.037431	0.14745	unknown	Lipid-like: LPA	lysophosphatidic acid receptor 2
Rhodopsin D	Lpar3	0	0.179754	0.261078	9.89258	19.5551	35.535	known	Lipid-like: LPA	lysophosphatidic acid receptor 3
Rhodopsin D	Lpar4	0.0168605	0.123964	0.0792823	0.646191	0.394571	0.86134	unknown	Lipid-like: LPA	lysophosphatidic acid receptor 4
Rhodopsin D	Lpar5	0.188874	0.0558808	0.39755	1.12222	6.36465	13.299	unknown	Lipid-like: LPA	lysophosphatidic acid receptor 5lysophosphatidic acid receptor 5
Rhodopsin D	Lpar6	5.4474	1.51428	1.62439	7.9097	1.37004	2.44014	unknown	Lipid-like: LPA	lysophosphatidic acid receptor 6
Adhesion	Lphn1	0.525478	2.55009	43.9947	44.3306	46.8885	27.0351	unknown	Orphan	latrophilin-1
Adhesion	Lphn2	7.59808	1.51504	9.00913	13.8951	16.168	5.2079	unknown	Orphan	latrophilin-2
Adhesion	Lphn3	0.0391513	0.0379928	6.80585	36.5161	17.2	13.9219	unknown	Orphan	latrophilin-3
Rhodopsin D	Ltb4r1	0.5615	0.827925	0.414988	0.743605	0.432627	0.461699	unknown	Lipid-like: Leukotriene	leukotriene B4 receptor 1
Rhodopsin D	Ltb4r2	1.24381	0.0871173	0	0.0848055	0	0	not expressed	Lipid-like: Leukotriene	leukotriene B4 receptor 2
Rhodopsin D	Mas1	0	0.0262264	3.65282	0.755738	0.989444	0.245741	unknown	Peptide: Angiotensin(1-7)	proto-oncogene Mas
Rhodopsin A	Mc1r	0	0	0.0318468	0.557171	0.092486	0.0250352	known	Peptide: melanocortins	melanocyte-stimulating hormone receptor
Rhodopsin A	Mc2r	0	0.782819	0.340078	0	0	0	not expressed	Peptide: melanocortins	adrenocorticotropic hormone receptor
Rhodopsin A	Mc3r	0	0	0.235085	0	0.0579608	0.169465	unknown	Peptide: melanocortins	melanocortin receptor 3
Rhodopsin A	Mc4r	0	0	1.17788	0.186731	1.20859	0.364738	unknown	Peptide: melanocortins	melanocortin receptor 4
Rhodopsin A	Mc5r	0	1.76258	0.853662	0.986276	0.221709	0.1282	unknown	Peptide: melanocortins	melanocortin receptor 5
Rhodopson G	Mchr1	0.0255944	2.23438	8.62119	0.263773	4.65077	2.26614	known	Peptide: MCH	melanin-concentrating hormone receptor 1
Rhodopsin D	Mrgpra1	0	0	0	0	1.34489	6.00368	known	Orphan	mas-related G-protein coupled receptor member A1
Rhodopsin D	Mrgpra2a	0	0.0556316	0	0.066531	1.45602	5.73353	known	Orphan	MAS-related GPR, member A2A
Rhodopsin D	Mrgpra2b	0	0.0609724	0	0.062124	1.69703	7.74687	known	Orphan	mas-related G-protein coupled receptor member A2
Rhodopsin D	Mrgpra3	0	0	0	0.081146	7.96728	20.8173	known	Chloroquine	mas-related G-protein coupled receptor member A3
Rhodopsin D	Mrgpra4	0	0	0	0	1.08792	4.38645	known	Orphan	mas-related G-protein coupled receptor member A4
Rhodopsin D	Mrgpra6	0	0	0	0	1.21169	1.54407	known	Orphan	mas-related G-protein coupled receptor member A6
Rhodopsin D	Mrgpra9	0	0	0	0.204837	2.63127	8.43542	known	Orphan	predicted gene, EG668725
Rhodopsin D	Mrgprb1	0	0.0130247	0.0927074	0	0.0102247	0.105021	known	Orphan	mas-related G-protein coupled receptor member B1
Rhodopsin D	Mrgprb2	0	0.0588349	0.0675619	0	0	0.383616	not expressed	Orphan	mas-related G-protein coupled receptor member B2
Rhodopsin D	Mrgprb3	0	0	0	0	0	0	not expressed	Orphan	mas-related G-protein coupled receptor member B3
Rhodopsin D	Mrgprb4	0	0	0	0	5.03101	9.04326	known	Orphan	mas-related G-protein coupled receptor member B4
Rhodopsin D	Mrgprb5	0	0	0	0	5.3822	18.9284	known	Orphan	mas-related G-protein coupled receptor member B5
Rhodopsin D	Mrgprb8	0	0	0	0	0	0	not expressed	Orphan	mas-related G-protein coupled receptor member B8
Rhodopsin D	Mrgprd	0	0	0	0	37.0291	89.6071	known	beta Alanin	mas-related G-protein coupled receptor member D
Rhodopsin D	Mrgpre	0.397841	0.503214	3.56243	0.86814	4.74544	9.01343	known	Orphan	mas-related G-protein coupled receptor member E
Rhodopsin D	Mrgprf	0.145575	1.83251	4.46912	3.4518	2.41952	6.1921	known	Orphan	mas-related G-protein coupled receptor member F
Rhodopsin D	Mrgprg	0.0317999	0.300185	0	0.245027	0	0	not expressed	Orphan	mas-related G-protein coupled receptor member G
Rhodopsin D	Mrgprh	0	1.27873	0.427724	0.225304	0.124171	0.141372	known	Orphan	mas-related G-protein coupled receptor member H
Rhodopsin D	Mrgprx1	0	0	0	0	4.52274	9.5585	known	BAM-22	mas-related G-protein coupled receptor member X1
Rhodopsin D	Mrgprx2	0	0	0	0	0.00751721	0.136265	known	Orphan	mas-related G-protein coupled receptor member X2
Rhodopsin A	Mtnr1a	0.336945	0	0	0.0315217	0	0	not expressed	Amine: Melatonin	melatonin receptor type 1A
Rhodopsin A	Mtnr1b	0	0	0	0	0	0	not expressed	Amine: Melatonin	melatonin receptor type 1B
not class	Niacr1	0.0512979	0.764853	0.0618453	1.43755	0.0365094	0.243519	unknown	Hydroxycarboxy Acid	hydroxycarboxylic acid receptor 2
Rhodopsin B	Nmbr	0	0.416739	2.03299	0	0	0	not expressed	Peptide: Bombesin	neuromedin-B receptor
Rhodopsin B	Nmur1	0	0	0.687484	0.221543	1.73571	1.94969	known	Peptide: NMU	neuromedin-U receptor 1
Rhodopsin B	Nmur2	0	0.0168399	0.0358766	0.154456	0	0	not expressed	Peptide: NMU	neuromedin-U receptor 2
Rhodopsin D	Npbwr1	0	0	0.467982	0.0716902	0	0	not expressed	Peptide: NPW/B	neuropeptides B/W receptor type 1
Rhodopsin B	Npffr1	0	0.0620353	0.450242	0	0.629949	0.267292	unknown	Peptide: NPFF/NPAF	neuropeptide FF receptor 1
Rhodopsin B	Npffr2	0	0	0.0765274	0.297758	0.456021	1.01506	known	Peptide: NPFF/NPAF	neuropeptide FF receptor 2
Rhodopsin D	Npr3	0.359012	0.859882	0.656208	2.04381	2.5731	2.33032	known	Natriuretic Peptides	atrionatriuretic peptide receptor C
Rhodposin D	Nps	0	0	0.473237	0	0	0	not expressed	Orphan	neuropeptide S precursor
not class	Npsr1	0	0	0.308865	0	0.0541857	0.0737693	not expressed	Peptide: NPFF/NPAF	neuropeptide S receptor
Rhodopsin B	Npy1r	0.0596242	1.72703	3.86083	1.75779	5.41779	4.25163	known	Peptide: NPY	neuropeptide Y receptor type 1
Rhodopsin B	Npy2r	0.0120753	0	1.25735	0	2.44108	10.3093	known	Peptide: NPY	neuropeptide Y receptor type 2
Rhodopsin B	Npy5r	0	0.0235522	1.33569	0	0.287974	0.0828049	known	Peptide: NPY	neuropeptide Y receptor type 5
Rhodopsin B	Npy6r	0	0	0	0	0.112031	0.398755	known	Peptide: NPY	neuropeptide Y receptor type 6
not class	Nr2e3	0	0.0298696	0	0.402704	0	0	not expressed	Light	photoreceptor-specific nuclear receptor
Rhodopsin B	Ntsr1	0	0	2.95797	0.194343	0.0178845	0.22712	not expressed	Peptide: NT	neurotensin receptor type 1
Rhodopsin B	Ntsr2	0	1.4327	125.995	0.417431	11.4935	5.82803	unknown	Peptide: NT	neurotensin receptor type 2
Rhodopsin A	Opn1mw	0	0.471391	0.232399	0.040445	0.202748	0	unknown	Opsin	medium-wave-sensitive opsin 1
Rhodopsin A	Opn1sw	0.0447866	0.168359	0.0571583	0.406104	0.136662	0.0629518	unknown	Opsin	short-wave-sensitive opsin 1
Rhodopsin A	Opn3	0.695385	1.04395	5.7104	3.63905	5.06968	6.76855	unknown	Opsin	opsin-3
Rhodopsin A	Opn4	0	0.0585661	0.110268	0.0201883	0.459998	0.50914	unknown	Opsin	melanopsin
Rhodopsin A	Opn5	0	0	0	0.0284925	0.174173	0	unknown	Opsin	opsin-5
Rhodopson G	Oprd1	0	0	2.46704	3.88904	1.70034	3.13719	known	Peptide: Opioid peptides	delta-type opioid receptor
Rhodopson G	Oprk1	0	0	0.183789	3.65967	1.74152	0.896675	known	Peptide: Opioid peptides	kappa-type opioid receptor
Rhodopson G	Oprl1	0	0.0222205	19.2567	0.066487	12.6897	6.3737	known	Peptide: Opioid peptides	nociceptin receptor
Rhodopson G	Oprm1	0	0	0.221066	0.137093	8.22322	10.2244	known	Peptide: Opioid peptides	mu-type opioid receptor
Rhodopsin D	Oxgr1	0.0359836	0.044485	0.0317611	0.00113412	0.00069514	0.000298793	not expressed	Metabolite: alfa-ketoglutarate	2-oxoglutarate receptor 1
Rhodopsin B	Oxtr	0	0.173535	0.861957	0.0733629	5.74883	0.910577	known	Peptide: Oxytocin	oxytocin receptor
Rhodopsin D	P2ry1	2.36097	1.32039	0.896835	2.70187	22.0473	26.9859	known	Peptide: Pancreatic polypeptide, NPY	P2Y purinoceptor 1
Rhodopsin D	P2ry10	0.0304286	0.210716	0.267596	0.168372	0.10663	0.172539	known	Orphan	putative P2Y purinoceptor 10
Rhodopsin D	P2ry12	0.426515	0.237015	4.5677	1.97837	3.87237	3.63572	known	Purine	P2Y purinoceptor 12
Rhodopsin D	P2ry13	1.43133	0.538004	3.27031	2.76844	0.25949	0.589443	known	Purine	P2Y purinoceptor 13
Rhodopsin D	P2ry14	1.07152	1.38098	1.51551	10.3506	1.73231	2.95495	known	Purine	P2Y purinoceptor 14
Rhodopsin D	P2ry2	7.51741	13.3347	3.76483	2.5737	10.2248	15.1576	known	Purine	P2Y purinoceptor 2
Rhodopsin D	P2ry4	0.610613	0	0	0	0	0	not expressed	Purine	P2Y purinoceptor 4
Rhodopsin D	P2ry6	1.26107	1.35745	1.65768	7.53489	0.580324	2.07721	known	Purine	P2Y purinoceptor 6
not class	Paqr3	2.29183	1.47915	6.01735	16.9988	9.13147	9.47193	unknown	Progesterone	progestin and adipoQ receptor family member 3
not class	Paqr4	0.970636	3.14166	42.3335	12.2911	83.5808	59.5642	known	Progesterone	progestin and adipoQ receptor family member 4
not class	Paqr5	0.0621174	0.123036	1.64236	1.34842	5.96561	14.2619	unknown	Progesterone	membrane progestin receptor gamma
not class	Paqr6	0.115986	0.671211	13.0055	12.7915	36.9392	33.664	unknown	Progesterone	progestin and adipoQ receptor family member 6
not class	Paqr7	24.6882	5.29035	59.9204	4.37225	31.9939	37.0586	unknown	Progesterone	membrane progestin receptor alpha
not class	Paqr8	0.178767	0.206681	34.8206	5.99058	25.4868	18.4716	unknown	Progesterone	membrane progestin receptor beta
not class	Paqr9	64.3864	1.45623	13.7978	22.0424	39.8849	22.356	known	Progesterone	progestin and adipoQ receptor family member 9
Rhodopsin D	Pgr15l	0	0	0.0693461	0	0.312131	0	unknown	Orphan	G protein-coupled receptor 15-like
Rhodopsin B	Ppyr1	0.02897	0.106353	0.0706725	0	0.246553	0.14323	unknown	Peptide	neuropeptide Y receptor type 4
Rhodopsin D	Prlhr	0	0	0	0	0	0	not expressed	Orphan	prolactin-releasing peptide receptor
Rhodopsin D	Prokr1	0	0.235319	0.0863569	0.185726	12.3773	9.87503	known	Peptide: PK	prokineticin receptor 1
Rhodopsin D	Prokr2	0	0	0.35219	0.0828916	4.06892	3.17593	known	Peptide: PK	prokineticin receptor 2
Rhodopsin D	Ptafr	0.09291	0.420822	0.298288	0.759747	0.739305	1.97752	known	Lipid-like: PAF	platelet-activating factor receptor
Rhodopsin A	Ptgdr	0	0	0.285637	8.56111	5.67496	10.9863	unknown	Lipid-like: prostaglandin	prostaglandin D2 receptor
Rhodopsin A	Ptgds	2.47933	10.6613	2241.12	188.743	337.864	211.482	unknown	Lipid-like: prostaglandin	prostaglandin-H2 D-isomerase
Rhodopsin A	Ptger1	2.8377	4.01452	6.34915	17.5104	6.89663	14.4	known	Lipid-like: prostaglandin	prostaglandin E2 receptor EP1 subtype
Rhodopsin A	Ptger2	0.292418	0.101275	0.0944568	5.21058	0.432393	0.54568	known	Lipid-like: prostaglandin	prostaglandin E2 receptor EP2 subtype
Rhodopsin A	Ptger3	0.184278	1.82437	0.992543	12.3923	4.97899	11.441	known	Lipid-like: prostaglandin	prostaglandin E2 receptor EP3 subtype
Rhodopsin A	Ptger4	0.186018	0.815619	0.592843	1.97641	3.30942	3.99557	known	Lipid-like: prostaglandin	prostaglandin E2 receptor EP4 subtype
Rhodopsin A	Ptgfr	0.0372749	0.331064	0.125664	3.95736	6.67827	7.98997	known	Lipid-like: prostaglandin	prostaglandin F2-alpha receptor
Rhodopsin A	Ptgir	0.0917613	0.454731	0.138785	0.71324	18.2429	20.836	known	Lipid-like: prostaglandin	prostacyclin receptor
Secretin	Pth1r	5.26961	3.58601	6.56584	9.50927	13.7807	9.40341	unknown	Peptide: PTH	parathyroid hormone/parathyroid hormone-related peptide receptor
Secretin	Pth2r	0	0	0.34657	0	0	0	not expressed	Peptide: PTH/TIP-39	parathyroid hormone 2 receptor
Rhodposin D	Qrfpr	0	0	0.781919	0.0285743	0.0841659	0.0930478	not expressed	Orphan	pyroglutamylated RFamide peptide receptor
not class	Rft1	7.74077	3.45822	4.93704	11.16	6.27674	9.18559	unknown	Orphan	pyroglutamylated RFamide peptide receptor
Rhodopsin A	Rgr	0.119034	0	0	3.40238	0	0	not expressed	Opsin	protein RFT1 homolog
Rhodopsin A	Rho	0.0161835	0.0194733	0	2.07188	0.427983	1.51138	unknown	Opsin	rhodopsin
Rhodopsin A	Rrh	0	0	0	0.180069	0	0	not expressed	Opsin	visual pigment-like receptor peropsin
Rhodopsin D	Rxfp1	0	0	0.364302	0.578987	0	0.084676	not expressed	Peptide: Relaxin	relaxin receptor 1
Rhodopsin D	Rxfp2	0.0134313	0.0491401	0.0343056	0.053364	0.103038	0.0860265	not expressed	Peptide: Relaxin	relaxin receptor 2
Rhodopsin D	Rxfp3	0	0	0.596809	0.466023	0.201494	0.35081	unknown	Peptide: Relaxin 3	relaxin-3 receptor 1
Rhodopsin D	Rxfp4	0	0	0	0	0	0.326529	not expressed	Peptide: Relaxin 3	relaxin-3 receptor 2
Rhodopsin A	S1pr1	14.808	17.0989	46.0748	8.40546	10.6859	7.5317	unknown	Lipid-like: S1P	sphingosine 1-phosphate receptor 1
Rhodopsin A	S1pr2	2.5556	1.2647	1.15294	2.47693	2.80189	5.1466	unknown	Lipid-like: S1P	sphingosine 1-phosphate receptor 2
Rhodopsin A	S1pr3	0.674611	1.56072	2.36859	8.31405	36.341	62.2912	unknown	Lipid-like: S1P	sphingosine 1-phosphate receptor 3
Rhodopsin A	S1pr4	0.173886	1.87707	1.13512	0.417316	0.353352	0.25244	unknown	Lipid-like: S1P	sphingosine 1-phosphate receptor 4
Rhodopsin A	S1pr5	0.958878	0.079464	9.68981	0.186269	1.28532	0.24313	unknown	Lipid-like: S1P	sphingosine 1-phosphate receptor 5
Secretin	Sctr	0	5.70514	2.11894	0	0	0.111332	not expressed	Peptide: Secretin	secretin receptor precursor
Rhodopson G	Sfrp1	0.190987	0.904391	1.84545	36.1813	19.385	12.0239	known	Wnt	secreted frizzled-related protein 1
Rhodopson G	Sfrp2	0.0801225	3.06927	2.1639	52.1093	0.842582	0.329966	known	Wnt	secreted frizzled-related protein 2
Rhodopson G	Sfrp4	0	3.51579	1.88911	12.3263	2.14715	12.7768	known	Wnt	secreted frizzled-related protein 4
Rhodopson G	Sfrp5	0.030651	9.59351	9.20337	4.6022	86.0375	105.957	known	Wnt	secreted frizzled-related protein 5
FRZD	Smo	1.79711	2.30027	6.90505	11.1455	9.56891	11.4849	unknown	Orphan	smoothened homolog precursor
Rhodopson G	Sstr1	0	0.0622099	5.68599	0.11557	0.822301	0.585439	known	Peptide: Somatostatin	somatostatin receptor type 1
Rhodopson G	Sstr2	0.682484	0	10.1443	0.196797	0.911924	4.64373	known	Peptide: Somatostatin	somatostatin receptor type 2
Rhodopson G	Sstr3	0	0.0163605	7.6189	0.0416464	0.473885	0.0418408	known	Peptide: Somatostatin	somatostatin receptor type 3
Rhodopson G	Sstr4	0	0.119603	7.0097	0.0454102	1.24177	1.73737	known	Peptide: Somatostatin	somatostatin receptor type 4
Rhodopson G	Sstr5	0	0	0.29209	0	0.308214	0.673635	unknown	Peptide: Somatostatin	somatostatin receptor type 5
Rhodopsin D	Sucnr1	8.65637	0.367329	0.402344	0	0.803124	0.407137	unknown	Metabolites: Succinate	succinate receptor 1
Rhodopsin A	Taar1	0	0	0	0	0	0	not expressed	Amine: Trace amine	trace amine-associated receptor 1
Rhodopsin A	Taar2	0	0.0644928	0.134877	4.20638	0.0863466	0	not expressed	Orphan	trace amine-associated receptor 2
Rhodopsin A	Taar3	0	0	0	2.79631	0	0	not expressed	Orphan	trace amine-associated receptor 3
Rhodopsin A	Taar4	0	0	0	3.49097	0	0	not expressed	Amine: Trace amine	trace amine-associated receptor 4
Rhodopsin A	Taar5	0	0	0	0.736136	0	0	not expressed	Orphan	trace amine-associated receptor 5
Rhodopsin A	Taar6	0	0	0	6.86951	0	0	not expressed	Orphan	trace amine-associated receptor 6
Rhodopsin A	Taar7a	0	0	0	0.904637	0	0	not expressed	Orphan	trace amine-associated receptor 7a
Rhodopsin A	Taar7b	0	0	0	3.28173	0	0	not expressed	Orphan	trace amine-associated receptor 7b
Rhodopsin A	Taar7d	0	0	0	1.72321	0	0	not expressed	Orphan	trace amine-associated receptor 7d
Rhodopsin A	Taar7e	0	0	0	0.16291	0	0	not expressed	Orphan	trace amine-associated receptor 7e
Rhodopsin A	Taar7f	0	0	0	0.320174	0	0	not expressed	Orphan	trace amine-associated receptor 7f
Rhodopsin A	Taar8a	0	0	0	0.309663	0	0	not expressed	Orphan	trace amine-associated receptor 8a
Rhodopsin A	Taar8b	0	0	0	0.411272	0	0	not expressed	Orphan	trace amine-associated receptor 8b
Rhodopsin A	Taar8c	0	0	0	0.277817	0	0	not expressed	Orphan	trace amine-associated receptor 8c
Rhodopsin A	Taar9	0	0	0	6.00514	0	0	not expressed	Orphan	trace amine-associated receptor 9
Rhodopsin B	Tacr1	0	0.0109047	1.24113	2.68488	0.0774232	0.136267	known	Peptide: Tachykinins	substance-P receptor
Rhodopsin B	Tacr2	0	0.0276459	0.0530522	0	0	0	not expressed	Peptide: Tachykinins	substance-K receptor
Rhodopsin B	Tacr3	0	0.0552682	1.03427	0.0124888	1.33571	0.789999	unknown	Peptide: Tachykinins	neuromedin-K receptor
Glutamate	Tas1r1	0.0395877	0.234349	0.752967	3.83908	0.362366	0.37483	unknown	Sweet Umami tastants	taste receptor type 1 member 1
Glutamate	Tas1r2	0	0.0223391	0.0843131	0.0775005	0.0272172	0	not expressed	Sweet Umami tastants	taste receptor type 1 member 2
Glutamate	Tas1r3	0.159772	0.31665	0.469705	3.07271	0.265505	0.80812	unknown	Sweet Umami tastants	taste receptor type 1 member 3
TASTE	Tas2r102	0	0	0	0	0	0	not expressed	Bitter tastants	taste receptor type 2 member 102
TASTE	Tas2r103	0	0	0	0	0	0	not expressed	Bitter tastants	taste receptor type 2 member 103
TASTE	Tas2r104	0	0	0	0	0	0	not expressed	Bitter tastants	taste receptor type 2 member 104
TASTE	Tas2r105	0	0	0	0	0	0	not expressed	Bitter tastants	taste receptor type 2 member 105
TASTE	Tas2r106	0	0	0	0	0	0	not expressed	Bitter tastants	taste receptor type 2 member 106
TASTE	Tas2r107	0	0	0	0.138787	0	0	not expressed	Bitter tastants	taste receptor type 2 member 107
TASTE	Tas2r108	0	0	0	0.63605	0.105379	0	not expressed	Bitter tastants	taste receptor type 2 member 108
TASTE	Tas2r109	0	0	0	0	0	0	not expressed	Bitter tastants	taste receptor type 2 member 109
TASTE	Tas2r110	0	0	0	0	0	0	not expressed	Bitter tastants	taste receptor type 2 member 110
TASTE	Tas2r113	0	0	0	0	0	0	not expressed	Bitter tastants	taste receptor type 2 member 113
TASTE	Tas2r114	0	0	0	0	0	0	not expressed	Bitter tastants	taste receptor type 2 member 114
TASTE	Tas2r115	0	0	0	0	0	0	not expressed	Bitter tastants	taste receptor, type 2, member 115
TASTE	Tas2r116	0	0	0	0	0	0	not expressed	Bitter tastants	taste receptor type 2 member 116
TASTE	Tas2r117	0	0	0	0	0	0	not expressed	Bitter tastants	taste receptor type 2 member 117
TASTE	Tas2r118	0	0	0	0	0	0	not expressed	Bitter tastants	taste receptor type 2 member 118
TASTE	Tas2r119	0	0	0	0	0	0	not expressed	Bitter tastants	taste receptor type 2 member 119
TASTE	Tas2r120	0	0	0	0	0	0	not expressed	Bitter tastants	taste receptor type 2 member 120
TASTE	Tas2r121	0	0	0	0	0	0	not expressed	Bitter tastants	taste receptor type 2 member 121
TASTE	Tas2r122	0	0	0	0	0	0	not expressed	Bitter tastants	taste receptor type 2 member 122
TASTE	Tas2r123	0	0	0	0	0	0	not expressed	Bitter tastants	taste receptor, type 2, member 123
TASTE	Tas2r124	0	0	0	0	0	0	not expressed	Bitter tastants	taste receptor type 2 member 124
TASTE	Tas2r125	0	0	0	0	0	0	not expressed	Bitter tastants	taste receptor type 2 member 125
TASTE	Tas2r126	0	0	0	0	0.102151	0	unknown	Bitter tastants	taste receptor type 2 member 126
TASTE	Tas2r129	0	0	0	0	0	0	not expressed	Bitter tastants	taste receptor type 2 member 129
TASTE	Tas2r130	0	0	0	0	0	0	not expressed	Bitter tastants	taste receptor type 2 member 130
TASTE	Tas2r131	0	0	0	0	0	0	not expressed	Bitter tastants	taste receptor type 2 member 131
TASTE	Tas2r134	0	0	0	0	0	0	not expressed	Bitter tastants	taste receptor type 2 member 134
TASTE	Tas2r135	0	0	0	0	0	0	not expressed	Bitter tastants	taste receptor type 2 member 135
TASTE	Tas2r136	0	0	0	0	0	0	not expressed	Bitter tastants	taste receptor type 2 member 136
TASTE	Tas2r137	0	0	0	0.34023	0.177181	0	unknown	Bitter tastants	taste receptor type 2 member 137
TASTE	Tas2r138	0	0	0	0	0	0	not expressed	Bitter tastants	taste receptor type 2 member 138
TASTE	Tas2r139	0	0	0	0	0	0	not expressed	Bitter tastants	taste receptor type 2 member 139
TASTE	Tas2r140	0	0	0	0	0	0	not expressed	Bitter tastants	taste receptor type 2 member 140
TASTE	Tas2r143	0	0	0	0.07686	0	0	not expressed	Bitter tastants	taste receptor type 2 member 143
TASTE	Tas2r144	0	0	0	0	0	0	not expressed	Bitter tastants	taste receptor type 2 member 144
Rhodopsin A	Tbxa2r	1.62242	0.314999	1.06987	1.12763	5.31454	6.8829	unknown	Lipid-like: Thromboxane 2	thromboxane A2 receptor
not class	Tm7sf3	28.4034	3.55644	13.2601	21.6486	31.2642	34.1551	unknown	Orphan	transmembrane 7 superfamily member 3
not class	Tm7sf4	0.0499129	0.0607888	0.0632857	0.65779	0.0755072	0.0792195	not expressed	Orphan	transmembrane 7 superfamily member 4
not class	Tmem181	1.79244	2.7512	9.56761	40.5948	9.77509	17.8828	unknown	Orphan	probable G-protein coupled receptor 178
not class	Tmem185b	6.93812	3.89246	11.7209	6.96481	5.34093	6.04	unknown	Orphan	transmembrane protein 185B
not class	Tpra1	9.56565	11.8521	21.9183	11.7058	13.7645	20.8164	unknown	Orphan	transmembrane protein adipocyte-associated 1
Rhodopsin D	Trhr	0	0	0.117424	0.0113187	0.360013	0.0512794	unknown	Peptide: TRH	thyrotropin-releasing hormone receptor
Rhodopsin D	Trhr2	0	0	2.10503	0	0.0641281	0	not expressed	Peptide: TRH	thyrotropin releasing hormone receptor 2
not class	Tshr	0	0.396608	0.184181	0.180666	3.26623	0.320116	unknown	Orphan	thyrotropin receptor
Rhodopsin D	Uts2r	0	1.23176	0.250074	0.031553	0	0	not expressed	Peptide: UT	urotensin-2 receptor
Secretin	Vipr1	8.89716	0.622502	3.91072	1.56885	0.0701135	0.0785167	not expressed	Peptide: VIP	vasoactive intestinal polypeptide receptor 1
Secretin	Vipr2	0.041315	0.2497	0.772501	0.243845	0.982992	0.608278	unknown	Peptide: VIP	vasoactive intestinal polypeptide receptor 2
not class	Wls	1.86494	9.9344	11.4148	100.363	16.8272	16.6611	unknown	Orphan	protein wntless homolog
Rhodopsin G	Xcr1	0.0665706	0.0933339	0.0791374	0.0861949	0.0471429	0.153208	unknown	Orphan	chemokine XC receptor 1

## Sheet: Tabelle2
0Gene Ids
A030009H04Rik
Adcyap1
Adcyap1r1
Adipor1???
Adipor2
Adm
Adm2
Adora1
Adora2a
Adora2b
Adora3
Adra1a
Adra1b
Adra1d
Adra2a
Adra2b
Adra2c
Adrb1
Adrb2
Adrb3
Agtr1a
Agtr1b
Agtr2
Aplnr
Avpr1a
Avpr1b
Avpr2
Bai1
Bai2
Bai3
Bdkrb1
Bdkrb2
Brs3
C3ar1
C5ar1
Calcr
Calcrl
Casr
Ccbp2
Cckar
Cckbr
Ccr1
Ccr10
Ccr1l1
Ccr2
Ccr3
Ccr4
Ccr5
Ccr6
Ccr7
Ccr8
Ccr9
Ccrl1
Ccrl2
Cd4
Cd97
Celsr1
Celsr2
Celsr3
Chrm1
Chrm2
Chrm3
Chrm4
Chrm5
Cmklr1
Cnr1
Cnr2
Crhr1
Crhr2
Cx3cr1
Cxcr1
Cxcr2
Cxcr3
Cxcr4
Cxcr5
Cxcr6
Cxcr7
Cysltr1
Cysltr2
Darc
Drd1a
Drd2
Drd3
Drd4
Drd5
Ednra
Ednrb
Eltd1
Emr1
Emr4
F2r
F2rl1
F2rl2
F2rl3
Ffar1
Ffar2
Ffar3
Fpr1
Fpr2
Fpr3
Fpr-rs3
Fpr-rs4
Fpr-rs6
Fshr
Fzd1
Fzd10
Fzd2
Fzd3
Fzd4
Fzd5
Fzd6
Fzd7
Fzd8
Fzd9
Gabbr1
Gabbr2
Galr1
Galr2
Galr3
Gcgr
Ghrhr
Ghrl
Ghsr
Gipr
Glp1r
Glp2r
Gnrhr
Gpbar1
Gpr1
Gpr101
Gpr107
Gpr108
Gpr110
Gpr111
Gpr113
Gpr114
Gpr115
Gpr116
Gpr119
Gpr12
Gpr120
Gpr123
Gpr124
Gpr125
Gpr126
Gpr128
Gpr132
Gpr133
Gpr135
Gpr137
Gpr137b
Gpr137c
Gpr139
Gpr141
Gpr142
Gpr143
Gpr144
Gpr146
Gpr149
Gpr15
Gpr150
Gpr151
Gpr152
Gpr153
Gpr155
Gpr156
Gpr157
Gpr158
Gpr160
Gpr161
Gpr162
Gpr165
Gpr17
Gpr171
Gpr172b
Gpr173
Gpr174
Gpr176
Tmem181
Gpr179
Gpr18
Gpr180
Gpr182
Gpr183
Gpr19
Gpr20
Gpr21
Gpr22
Gpr25
Gpr26
Gpr27
Gpr3
Gpr30
Gpr31c
Gpr33
Gpr34
Gpr35
Gpr37
Gpr37l1
Gpr39
Gpr4
Gpr44
Gpr45
Gpr50
Gpr52
Gpr55
Gpr56
Gpr6
Gpr61
Gpr62
Gpr63
Gpr64
Gpr65
Gpr68
Gpr75
Gpr77
Gpr81
Gpr82
Gpr83
Gpr84
Gpr85
Gpr87
Gpr88
Gpr89
Gpr97
Gpr98
Gprc5a
Gprc5b
Gprc5c
Gprc5d
Gprc6a
Grm1
Grm2
Grm3
Grm4
Grm5
Grm6
Grm7
Grm8
Grpr
Hcrtr1
Hcrtr2
Hrh1
Hrh2
Hrh3
Hrh4
Htr1a
Htr1b
Htr1d
Htr1f
Htr2a
Htr2b
Htr2c
Htr4
Htr5a
Htr5b
Htr6
Htr7
Isl1
Isl2
Kiss1r
Lepr
Lgr4
Lgr5
Lgr6
Lhcgr
Lpar1
Lpar2
Lpar3
Lpar4
Lpar5
Lpar6
Lphn1
Lphn2
Lphn3
Ltb4r1
Ltb4r2
Mas1
Mc1r
Mc2r
Mc3r
Mc4r
Mc5r
Mchr1
Mrgpra1
Mrgpra2a
Mrgpra2b
Mrgpra3
Mrgpra4
Mrgpra6
Mrgpra9
Mrgprb1
Mrgprb2
Mrgprb3
Mrgprb4
Mrgprb5
Mrgprb8
Mrgprd
Mrgpre
Mrgprf
Mrgprg
Mrgprh
Mrgprx1
Mrgprx2
Mtnr1a
Mtnr1b
Niacr1
Nmbr
Nmur1
Nmur2
Npbwr1
Npffr1
Npffr2
Nps
Npsr1
Npy1r
Npy2r
Npy5r
Npy6r
Nr2e3
Ntsr1
Ntsr2
Opn1mw
Opn1sw
Opn3
Opn4
Opn5
Oprd1
Oprk1
Oprl1
Oprm1
Oxgr1
Oxtr
P2ry1
P2ry10
P2ry12
P2ry13
P2ry14
P2ry2
P2ry4
P2ry6
Paqr3
Paqr4
Paqr5
Paqr6
Paqr7
Paqr8
Paqr9
Pgr15l
Ppyr1
Prlhr
Prokr1
Prokr2
Ptafr
Ptgdr
Ptgds
Ptger1
Ptger2
Ptger3
Ptger4
Ptgfr
Ptgir
Pth1r
Pth2r
Qrfpr
Rft1
Rgr
Rho
Rrh
Rxfp1
Rxfp2
Rxfp3
Rxfp4
S1pr1
S1pr2
S1pr3
S1pr4
S1pr5
Sctr
Sfrp1
Sfrp2
Sfrp4
Sfrp5
Smo
Sstr1
Sstr2
Sstr3
Sstr4
Sstr5
Sucnr1
Taar1
Taar2
Taar3
Taar4
Taar5
Taar6
Taar7a
Taar7b
Taar7d
Taar7e
Taar7f
Taar8a
Taar8b
Taar8c
Taar9
Tacr1
Tacr2
Tacr3
Tas1r1
Tas1r2
Tas1r3
Tas2r102
Tas2r103
Tas2r104
Tas2r105
Tas2r106
Tas2r107
Tas2r108
Tas2r109
Tas2r110
Tas2r113
Tas2r114
Tas2r115
Tas2r116
Tas2r117
Tas2r118
Tas2r119
Tas2r120
Tas2r121
Tas2r122
Tas2r123
Tas2r124
Tas2r125
Tas2r126
Tas2r129
Tas2r130
Tas2r131
Tas2r134
Tas2r135
Tas2r136
Tas2r137
Tas2r138
Tas2r139
Tas2r140
Tas2r143
Tas2r144
Tbxa2r
Tm7sf3
Tm7sf4
Tmem185b
Tpra1
Trhr
Trhr2
Tshr
Uts2r
Vipr1
Vipr2
Wls
Xcr1
Igf2r
Npr3
