# Supplementary material for: Comprehensive RNA-Seq Expression Analysis of Sensory Ganglia with a Focus on Ion Channels and GPCRs in Trigeminal Ganglia
Source: PLoS One. 2013 Nov 8;8(11):e79523. doi: 10.1371/journal.pone.0079523 (PMC3832644; doi:10.1371/journal.pone.0079523)
Supplement: Table S3 — Table with the expression pattern for all ion channels in the TG and DRG. (XLSX) [file pone.0079523.s016.xlsx]

## Sheet: Tabelle1
Gene Symbol	Liver	Muscle	Brain	OE	DRG	TG	Exp	Gene Description
Accn1	0	0.02107	22.4199	0.612615	27.7586	18.9708	known	ASIC amiloride-sensitive cation channel 1, neuronal
Accn2	0.430498	0.360223	32.9119	22.7379	17.5755	34.7408	known	ASIC amiloride-sensitive cation channel 2, neuronal
Accn3	0	0.0314245	0.0594597	1.6955	28.4735	81.3368	known	ASIC amiloride-sensitive cation channel 3
Accn4	0	0	13.1188	0.0994525	0.118381	0.482418	known	ASIC amiloride-sensitive cation channel 4
Accn5	3.22202	0	0.130411	0	0	0	not expressed	ASIC amiloride-sensitive cation channel 5
Ano1	0.792667	1.73096	1.02954	27.185	4.63767	6.50696	known	anoctamin-1
Ano10	8.37866	22.5253	16.5478	16.2171	26.969	22.5427	known	anoctamin-10
Ano2	0.011759	0	0.579496	106.916	0.0471889	0.632196	known	anoctamin-2
Ano3	0	0	2.86585	0.0143187	65.3645	58.7164	known	anoctamin-3
Ano4	0	0.089934	2.23516	0.226816	7.97172	12.7491	known	anoctamin-4
Ano5	0	22.7555	5.70375	0.261757	0.370159	0.334196	known	anoctamin-5
Ano6	1.71722	9.68486	5.69541	25.4059	28.4772	24.425	known	anoctamin-6
Ano7	0	0	0.0747317	0.250393	0.0607315	0.0454475	known	anoctamin-7
Ano8	1.66704	6.4449	18.0475	12.0708	16.3016	18.9164	known	anoctamin-8
Ano9	0.0159889	0.0976549	0.0387045	1.22919	0.0383117	0.111591	known	anoctamin-9
Aqp1	57.5803	259.095	63.8448	156.972	98.0586	32.5776	known	Aquaporin-1
Aqp11	26.8378	1.26664	11.6772	22.3277	4.98965	5.70702	unknown	Aquaporin-10
Aqp12	1.65339	0	0	0	0.106048	0.0885633	not expressed	Aquaporin-11
Aqp2	0	0.0577948	0.102846	0.679696	0	0	not expressed	Aquaporin-2
Aqp3	0.0330225	0.949081	0.533244	327.316	0.264825	0.847924	unknown	Aquaporin-3
Aqp4	0.397166	4.72012	8.07746	146.099	2.64855	8.07492	known	Aquaporin-4
Aqp5	0.118302	3.00936	1.1154	197.987	0.0668011	0.284854	unknown	Aquaporin-5
Aqp6	0	0.0341204	3.65801	0.0753575	0	0.328764	unknown	Aquaporin-6
Aqp7	0.0198953	2.54021	0.898125	0.0187606	0	0.0303302	not expressed	Aquaporin-7
Aqp8	78.7915	0	1.4198	0	0	0	not expressed	Aquaporin-8
Aqp9	166.404	0.399888	4.52132	0.139686	0.0589114	0.14019	unknown	Aquaporin-9
Best1	0.0490235	0.537672	0.643249	0.727348	0.441419	0.543853	known	Bestrophin family of calcium-activated anion channel 1
Best2	0	0	0	0.0535835	0.102202	0	known	Bestrophin family of calcium-activated anion channel 2
Best3	0	3.36502	0.904343	0.199896	0.427708	1.65907	known	Bestrophin family of calcium-activated anion channel 3
Cacna1a	0.0648765	0.249703	23.3066	5.98255	14.0402	33.8512	known	voltage-dependent P/Q-type calcium channel subunit alpha-1A
Cacna1b	0.00698561	0.00828586	9.60841	35.5123	25.1443	26.8323	known	voltage-dependent N-type calcium channel subunit alpha-1B
Cacna1c	0	0.00689042	0.132285	0.0334576	0.138338	0.291706	known	voltage-dependent L-type calcium channel subunit alpha-1C
Cacna1d	3.51121	0.0810824	2.62064	28.0883	1.89031	3.28529	known	voltage-dependent L-type calcium channel subunit alpha-1D
Cacna1e	0	0	5.07395	0.661594	1.98227	1.79093	known	voltage-dependent R-type calcium channel subunit alpha-1E
Cacna1f	0.0161123	0.00972799	0.0372893	0.426111	0.0299876	0.010795	not expressed	voltage-dependent R-type calcium channel subunit alpha-1F
Cacna1g	0.00661917	0.212798	21.8815	5.20833	1.16158	1.13117	known	voltage-dependent R-type calcium channel subunit alpha-1G
Cacna1h	0.0201778	0.228822	8.20056	75.2726	9.4419	11.0315	known	voltage-dependent T-type calcium channel subunit alpha-1H
Cacna1i	0.0111642	0.137262	14.7317	0.0455245	2.64709	1.5858	unknown	calcium channel, voltage-dependent, alpha 1I subunit
Cacna1s	0.0154592	165.107	40.7322	0.0387539	2.41618	0.152941	unknown	calcium channel, voltage-dependent, alpha 1s subunit
Cacna2d1	0.107714	36.0648	13.4815	22.5464	31.8737	24.5656	known	voltage-dependent calcium channel subunit alpha-2/delta-1
Cacna2d2	0	0.0413856	19.1612	0.189788	25.9733	19.7586	known	voltage-dependent calcium channel subunit alpha-2/delta-2
Cacna2d3	0	0.329759	15.6545	0.4035	13.1638	21.4321	known	voltage-dependent calcium channel subunit alpha-2/delta-3
Cacna2d4	0	1.25326	0.630182	0.0819689	0.0456884	0.0317741	not expressed	voltage-dependent calcium channel subunit alpha-2/delta-4
Cacnb1	0.0772922	170.285	92.6826	4.35717	18.0518	13.355	known	voltage-dependent L-type calcium channel subunit beta-1
Cacnb2	0.0147881	0.142044	8.45835	15.2976	1.45807	2.70401	unknown	voltage-dependent L-type calcium channel subunit beta-2
Cacnb3	0.232953	1.1364	94.5834	101.956	101.019	88.6657	known	voltage-dependent L-type calcium channel subunit beta-3
Cacnb4	0.22698	0.187277	4.29234	1.46931	26.2031	30.6417	known	voltage-dependent L-type calcium channel subunit beta-4
Cacng1	0	398.677	100.908	0.084723	1.11885	0.0685875	not expressed	voltage-dependent calcium channel gamma-1 subunit
Cacng2	0	0	15.97	0.117002	1.8098	3.95751	known	voltage-dependent calcium channel gamma-2 subunit
Cacng3	0	0	49.84	0.0633685	1.33213	1.36302	known	voltage-dependent calcium channel gamma-3 subunit
Cacng4	0.129472	0.319057	21.3035	10.8016	5.71991	5.41802	known	voltage-dependent calcium channel gamma-4 subunit
Cacng5	0	0	8.48576	0.0988388	6.98633	11.9816	known	voltage-dependent calcium channel gamma-5 subunit
Cacng6	0	110.398	26.6255	0	0.851037	0	not expressed	voltage-dependent calcium channel gamma-6 subunit
Cacng7	0.83917	15.7735	190.968	7.73688	58.4958	88.8185	unknown	voltage-dependent calcium channel gamma-7 subunit
Cacng8	0	0	51.4296	0.252719	1.34334	2.68515	unknown	voltage-dependent calcium channel gamma-8 subunit
Catsper1	0	0	0	0	0.0590733	0	not expressed	cation channel sperm-associated protein 1
Catsper2	1.17983	0.603211	0.770694	2.52687	1.19516	1.46976	unknown	cation channel sperm-associated protein 2
Catsper3	0.208726	0.153478	0.102472	0.542012	0.190585	0.573629	unknown	cation channel sperm-associated protein 3
Catsper4	0	0.124815	0	0.19895	0	0	not expressed	cation channel sperm-associated protein 4
Catsperb	0	0	0	0.126507	0	0.0176081	not expressed	cation channel sperm-associated protein b
Catsperg1	0.024364	0.0474193	0.0810514	0.538088	0.103898	0.041845	not expressed	cation channel sperm-associated protein g1
Catsperg2	0.00285478	0.00227681	0.0189932	0.216785	0.00521384	0.0338435	not expressed	cation channel sperm-associated protein g2
Cftr	0.0317533	0.00782492	0.0855908	6.1447	0.0506841	0.0592243	not expressed	Cystic fibros transmembrane conductance regulator channel
Chrm1	0.0155053	0.0274833	23.0117	0.340993	0.32173	0.417218	known	muscarinic acetylcholine receptor M1
Chrm2	0.0299714	0	2.35029	0.088478	3.15899	6.20746	known	muscarinic acetylcholine receptor M2
Chrm3	0.092458	0.0182456	7.77104	3.05091	1.17092	1.17295	unknown	muscarinic acetylcholine receptor M3
Chrm4	0.0384386	0	12.3984	0.617907	3.17046	3.66131	unknown	muscarinic acetylcholine receptor M4
Chrm5	0	0	0.706063	0	0.0646844	0.0823129	not expressed	muscarinic acetylcholine receptor M5
Chrna1	0	4.24433	1.02064	0	0.257991	0.328041	unknown	neuronal acetylcholine receptor subunit alpha-1
Chrna10	0	7.01147	1.67188	0.87012	0.436894	0.111676	unknown	neuronal acetylcholine receptor subunit alpha-10
Chrna2	1.65565	0.146612	0.257706	0.0662304	0.054498	0.073578	not expressed	neuronal acetylcholine receptor subunit alpha-2
Chrna3	0	0	1.23459	0.0547695	7.48332	1.30971	known	neuronal acetylcholine receptor subunit alpha-3
Chrna4	0.0760483	0.0389643	12.8705	0.724118	1.26218	0.510181	known	neuronal acetylcholine receptor subunit alpha-4
Chrna5	0	0.0196093	0.298618	0.147557	0.229769	0.175345	known	neuronal acetylcholine receptor subunit alpha-5
Chrna6	0	0	0.55272	0	26.217	7.05372	known	neuronal acetylcholine receptor subunit alpha-6
Chrna7	0	0.0619024	2.26777	4.27797	26.4536	31.3502	known	neuronal acetylcholine receptor subunit alpha-7
Chrna9	0.0257519	1.09045	0.301862	0.457294	0	0.0708637	not expressed	neuronal acetylcholine receptor subunit alpha-9
Chrnb1	0.19625	15.5541	4.72406	2.07099	2.37714	2.20774	unknown	neuronal acetylcholine receptor subunit beta-1
Chrnb2	0.469139	0.141566	17.5753	6.28323	22.8152	24.634	known	neuronal acetylcholine receptor subunit beta-2
Chrnb3	0	0	0.464225	0.0104508	6.1818	4.30691	known	neuronal acetylcholine receptor subunit beta-3
Chrnb4	0	0	0.403744	0.0394014	4.44432	0.847729	known	neuronal acetylcholine receptor subunit beta-4
Chrnd	0	0.953915	0.446246	0.257961	0	0	not expressed	neuronal acetylcholine receptor subunit delta
Chrne	0.0342907	5.90745	1.65553	0.1736	0.29394	0	not expressed	neuronal acetylcholine receptor subunit epsilon
Chrng	0.0301779	0.0363169	0	0.14395	0	0.0418916	not expressed	neuronal acetylcholine receptor subunit gamma
Clcc1	23.0564	20.0926	9.89111	13.3826	7.0324	7.59158	unknown	chloride channel CLIC-like 1
Clcn1	0	38.3585	9.84331	0.210444	0.583255	0.0774496	not expressed	chloride channel protein 1
Clcn2	12.5399	1.18757	12.5968	4.8489	11.7759	16.0014	known	chloride channel protein 2
Clcn3	8.0599	6.0304	14.0909	41.855	47.7238	45.557	known	chloride channel protein 3
Clcn4-2	17.9956	14.213	31.4251	34.5187	33.4343	36.1068	known	chloride channel 4-2
Clcn5	0.456405	0.139781	1.02513	6.78321	15.7186	11.9052	known	chloride channel protein 5
Clcn6	0.682918	1.57262	25.8761	20.2014	46.918	42.4771	known	chloride channel protein 6
Clcn7	11.2613	7.38315	20.7375	18.6883	13.2124	13.6914	known	chloride channel protein 7
Clcnka	0	0	0	17.2445	0	0.0346472	not expressed	chloride channel, voltage-sensitive Ka
Clcnkb	0	0.0875448	0	0.38457	0	0	not expressed	chloride channel, voltage-sensitive Kb
Clic1	20.0345	26.0073	24.9074	43.4131	68.5254	61.6975	unknown	chloride intracellular channel protein 1
Clic3	0.388689	1.35488	2.36437	19.3749	1.85613	1.0235	unknown	chloride intracellular channel protein 3
Clic4	20.0033	20.6997	37.6195	22.6045	51.3442	35.5977	unknown	chloride intracellular channel protein 4
Clic5	0.157588	32.8445	9.15287	1.70538	1.89419	1.07449	unknown	chloride intracellular channel protein 5
Clic6	0.100536	0.105637	4.65949	75.1503	0.78692	1.43131	unknown	chloride intracellular channel protein 6
Cnga1	0	0	0	0.0282674	0	0	not expressed	cyclic nucleotide gated channel alpha 1
Cnga2	0	0	0	363.973	0	1.3682	known	cyclic nucleotide gated channel alpha 2
Cnga3	0	0.268632	0.131095	0	0.0586203	0.0388171	not expressed	cyclic nucleotide gated channel alpha 3
Cnga4	0.0208498	0	0.284128	175.055	0.0381193	0.539353	known	cyclic nucleotide gated channel alpha 4
Cngb1	0	0.0194505	0.0345343	0.0179528	0	0.0190269	not expressed	cyclic nucleotide gated channel beta 1
Cngb2	0	0	0.27924	77.9192	0.0446245	0.336461	known	cyclic nucleotide gated channel beta 2
Cngb3	0	0	0	0.0688337	0	0	not expressed	cyclic nucleotide gated channel beta 3
Fam38a	1.16625	3.45407	2.24036	8.06414	3.59351	1.26248	unknown	piezo-type mechanosensitive ion channel component 1
Fam38b	0.091403	0.0739514	0.105222	7.71063	67.9908	83.248	unknown	piezo-type mechanosensitive ion channel component 2
Gabra1	0	0.03536	19.5082	0.11527	19.7492	54.2315	known	gamma-aminobutyric acid receptor subunit alpha-1
Gabra2	0	0.0667211	5.84508	0.250348	29.1676	46.4011	known	gamma-aminobutyric acid receptor subunit alpha-2
Gabra3	0.571199	0.235915	8.84865	0.242567	7.81606	5.66295	known	gamma-aminobutyric acid receptor subunit alpha-3
Gabra4	0.0293508	0	4.05737	0.199344	0.273558	1.31157	known	gamma-aminobutyric acid receptor subunit alpha-4
Gabra5	0	0	12.1117	0	2.11528	7.53704	known	gamma-aminobutyric acid receptor subunit alpha-5
Gabra6	0	0	11.5079	0.019353	0	1.93914	known	gamma-aminobutyric acid receptor subunit alpha-6
Gabrb1	0	0	5.35209	0.073487	1.8352	3.20088	known	gamma-aminobutyric acid receptor subunit beta-1
Gabrb2	0	0.0320985	7.25744	0.457925	2.8787	13.0531	known	gamma-aminobutyric acid receptor subunit beta-2
Gabrb3	0.133412	0	14.71	0.630659	16.6201	26.5599	known	gamma-aminobutyric acid receptor subunit beta-3
Gabrd	0.119223	0.389081	60.7771	0.512313	0.342526	1.64072	known	gamma-aminobutyric acid receptor subunit delta
Gabre	0	0.0202239	0.744929	1.72769	0.0882082	0.0463509	not expressed	gamma-aminobutyric acid receptor subunit epsilon
Gabrg1	0	0.00957478	1.03052	0	3.34666	12.3068	known	gamma-aminobutyric acid receptor subunit gamma-1
Gabrg2	0	0	22.705	0.0591385	27.5059	44.5155	known	gamma-aminobutyric acid receptor subunit gamma-2
Gabrg3	0	0	0.595695	0	0.655861	0.509463	known	gamma-aminobutyric acid receptor subunit gamma-3
Gabrp	0.0420938	0.190445	0.109165	26.0583	0	0.087235	not expressed	gamma-aminobutyric acid receptor subunit pi
Gabrq	0.0238388	0	0.58482	0.11138	0.120165	0.0660598	not expressed	gamma-aminobutyric acid receptor subunit theta
Gabrr1	0	0.46439	0.280153	0.150983	0.0044206	0.125692	unknown	gamma-aminobutyric acid receptor subunit rho-1
Gabrr2	0.0549184	2.50837	0.918949	0.317546	0.190864	0.348844	unknown	gamma-aminobutyric acid receptor subunit rho-2
Gabrr3	0	0	0	0	0.087959	0.198689	unknown	gamma-aminobutyric acid receptor subunit rho-3
Glra1	0	0	4.32653	0.0298366	0.557302	0.0989199	not expressed	glycine receptor alpha-1
Glra2	0	0	1.13118	0	0	0.332223	unknown	glycine receptor alpha-2
Glra3	0	0.0378524	0.0785548	0	0	0	not expressed	glycine receptor alpha-3
Glra4	0	0	0	0.468913	0.629208	0.146622	unknown	glycine receptor alpha-4
Glrb	0	0.0837484	35.5113	1.66481	52.6694	70.6026	unknown	glycine receptor beta
Gria1	0.0233546	0.0190072	52.1798	0.0771394	3.24279	4.51895	known	AMPA- glutamate receptor 1
Gria2	0	0	12.9321	0.0970585	6.85397	15.0917	known	AMPA- glutamate receptor 2
Gria3	0.145498	0.185845	11.0581	4.38912	7.86367	8.48803	known	AMPA- glutamate receptor 3
Gria4	0	0.021884	11.3161	0.515104	15.2534	26.5165	known	AMPA- glutamate receptor 4
Grid1	0.0740642	0.0702133	13.9404	0.631306	3.88184	6.83096	known	AMPA- glutamate receptor delta-1 subunit
Grid2	0	0.0372671	10.1481	0.518676	1.89059	3.24071	known	AMPA- glutamate receptor delta-2 subunit
Grik1	0	0	2.24211	0.0458582	80.4702	39.0627	known	glutamate receptor, ionotropic kainate 1
Grik2	0	0	3.56219	1.38287	6.32708	4.84495	known	glutamate receptor, ionotropic kainate 2
Grik3	0	0.0198894	10.6347	2.03545	6.06403	7.10023	known	glutamate receptor, ionotropic, kainate 3
Grik4	0.0742874	0.124879	7.25365	0.148205	14.0744	14.746	known	glutamate receptor, ionotropic kainate 4
Grik5	1.2311	1.11718	52.8499	13.8775	15.8902	15.5588	known	glutamate receptor, ionotropic kainate 5
Grin1	0.0159294	0.0659975	176.716	1.23059	25.8107	63.4028	known	glutamate [NMDA] receptor subunit zeta-1
Grin2a	0	0	2.85423	0.620096	0.283897	1.03409	known	glutamate [NMDA] receptor subunit epsilon-1
Grin2b	0	0	2.25616	0.290496	0.175839	1.00869	known	glutamate [NMDA] receptor subunit epsilon-2
Grin2c	0	0.0138843	21.3957	0.218985	0.383703	0.881526	known	glutamate [NMDA] receptor subunit epsilon-3
Grin2d	0.0623336	0.123567	9.09765	0.651681	1.13713	1.00505	known	glutamate [NMDA] receptor subunit epsilon-4
Grin3a	0	0.0166149	4.55007	0.952411	5.17783	5.34918	known	glutamate [NMDA] receptor subunit 3A
Grin3b	0.0744753	0.108022	0.727768	1.39048	0.748399	0.760563	known	glutamate [NMDA] receptor subunit 3B
Hcn1	0	0.0505859	4.81252	10.8693	22.6549	45.3456	known	potassium/sodium hyperpolarization-activated cyclic nucleotide-gated channel 1
Hcn2	0.521474	0.83916	89.8835	60.9455	42.381	66.8277	known	potassium/sodium hyperpolarization-activated cyclic nucleotide-gated channel 2
Hcn3	11.7303	0.168831	7.32048	0.942558	9.64319	6.73744	known	potassium/sodium hyperpolarization-activated cyclic nucleotide-gated channel 3
Hcn4	0	0.395876	3.43266	22.7078	4.62794	4.65289	known	potassium/sodium hyperpolarization-activated cyclic nucleotide-gated channel 4
Htr3a	0	0.130609	3.40816	0.531786	36.9382	54.9908	known	5-hydroxytryptamine receptor 3A
Htr3b	0	0.0493368	0.0499141	1.2399	4.42574	8.55627	known	5-hydroxytryptamine receptor 3B
Hvcn1	0.703344	3.16917	3.42066	8.48768	1.97375	2.06952	unknown	voltage-gated proton channel
Kcna1	0.00986979	0.309352	16.2838	6.71021	98.9191	190.587	known	potassium voltage-gated channel subfamily A member 1
Kcna10	0	0.0341878	0.0754633	0	0.123292	0.0382007	not expressed	potassium voltage-gated channel subfamily A member 10
Kcna2	0.124266	0.204467	15.3891	53.5952	68.8688	140.285	known	potassium voltage-gated channel subfamily A member 2
Kcna3	0.0315528	0.0372911	1.55831	1.10031	0.524082	0.48652	known	potassium voltage-gated channel subfamily A member 3
Kcna4	0	0	2.07361	0.0709385	8.03906	8.7652	known	potassium voltage-gated channel subfamily A member 4
Kcna5	0.128748	6.01225	4.59162	39.4757	0.965623	0.732826	known	potassium voltage-gated channel subfamily A member 5
Kcna6	0.0169898	0.243849	22.8833	20.9447	44.7784	30.6907	known	potassium voltage-gated channel subfamily A member 6
Kcna7	0.0165582	78.6705	20.5505	0.643301	0.616769	0.137117	unknown	potassium voltage-gated channel subfamily A member 7
Kcnab1	0.407987	1.33345	22.5053	1.46942	58.0061	26.3392	unknown	voltage-gated potassium channel subunit beta-1
Kcnab2	0.291411	0.821778	168.795	61.6187	205.102	304.114	known	voltage-gated potassium channel subunit beta-2
Kcnab3	0.46862	0.0486848	35.0375	1.54076	1.12768	2.00765	unknown	voltage-gated potassium channel subunit beta-3
Kcnb1	0.327481	4.31531	21.2111	31.5172	33.9214	31.522	known	potassium voltage-gated channel subfamily B member 1
Kcnb2	0	0.00953984	0.684378	0.948111	16.8082	24.5521	known	potassium voltage-gated channel subfamily B member 2
Kcnc1	0.0123481	6.53255	82.0077	0.540243	14.1347	17.7151	known	potassium voltage-gated channel subfamily C member 1
Kcnc2	0.0071609	0.0621947	5.26237	0.182713	9.31875	7.46331	unknown	potassium voltage-gated channel subfamily C member 2
Kcnc3	0.991697	0.81578	118.154	5.35607	17.1067	59.8152	unknown	potassium voltage-gated channel subfamily C member 3
Kcnc4	0	41.4492	52.0388	240.727	34.4338	30.3826	known	potassium voltage-gated channel subfamily C member 4
Kcnd1	0.0888798	0.107041	3.64348	1.1938	109.729	79.0617	known	potassium voltage-gated channel subfamily D member 1
Kcnd2	0	0.0412205	10.5025	1.09739	0.506296	1.26053	unknown	potassium voltage-gated channel subfamily D member 2
Kcnd3	0.0564105	0.100591	9.02495	0.306819	37.0147	20.3903	unknown	potassium voltage-gated channel subfamily D member 3
Kcne1	0	0	0	0	0	0	not expressed	potassium voltage-gated channel subfamily E member 1
Kcne1l	0	3.35637	9.86968	0.12302	0.666061	1.56726	known	potassium voltage-gated channel subfamily E member 1-like
Kcne2	0	0	2.07915	0.41477	0.228176	0.420993	unknown	potassium voltage-gated channel subfamily E member 2
Kcne3	0.530879	0.509207	0.252504	1.92024	0.17253	0	not expressed	potassium voltage-gated channel subfamily E member 3
Kcne4	0.0948814	0.888527	0.550042	1.21166	0.734192	0.354687	unknown	potassium voltage-gated channel subfamily E member 4
Kcnf1	0	1.46053	21.9739	1.15047	8.64932	3.6511	unknown	potassium voltage-gated channel subfamily F member 1
Kcng1	0	0.0294416	10.4505	26.3948	1.74652	0.948557	unknown	potassium voltage-gated channel subfamily G member 1
Kcng2	0.0619949	0.166846	3.34804	0.0976559	5.21978	2.62192	unknown	potassium voltage-gated channel subfamily G member 2
Kcng3	0	0	0.221505	1.38492	7.35845	7.49068	unknown	potassium voltage-gated channel subfamily G member 3
Kcng4	0	13.0955	21.4847	0.164264	3.50318	9.60193	known	potassium voltage-gated channel subfamily G member 4
Kcnh1	0	0.0238192	10.2902	2.9808	10.5182	14.5909	unknown	potassium voltage-gated channel subfamily H member 1
Kcnh2	0.0536673	0.674046	22.0491	4.55296	23.8749	42.2366	unknown	potassium voltage-gated channel subfamily H member 2
Kcnh3	0.0151847	0.0352942	31.1989	47.8757	0.591034	1.72563	unknown	potassium voltage-gated channel subfamily H member 3
Kcnh4	0	0	2.94094	74.0735	0.115702	0.555644	unknown	potassium voltage-gated channel, subfamily H (eag-related), member 4
Kcnh5	0	0	0.975249	0.396572	3.27774	21.2632	unknown	potassium voltage-gated channel subfamily H member 5
Kcnh6	0	0	0.723755	8.51506	17.6942	8.58428	unknown	potassium voltage-gated channel, subfamily H (eag-related), member 6
Kcnh7	0	0.0130009	1.04651	0.811534	9.40657	21.9932	unknown	potassium voltage-gated channel subfamily H member 7
Kcnh8	0	0.0264207	0.324033	3.82193	2.82997	3.46785	unknown	potassium voltage-gated channel subfamily H member 8
Kcnj1	0	0	0	3.99394	0	0	not expressed	ATP-sensitive inward rectifier potassium channel 1
Kcnj10	0.265857	0.0403609	60.4201	9.57123	29.5097	29.6377	known	ATP-sensitive inward rectifier potassium channel 10
Kcnj11	0	47.1655	30.5033	0.347383	3.79448	3.34951	unknown	ATP-sensitive inward rectifier potassium channel 11
Kcnj12	0	28.7086	18.4138	0.224963	27.0647	15.096	known	ATP-sensitive inward rectifier potassium channel 12
Kcnj13	0.0751143	0.322486	3.91271	20.4295	1.35278	1.36457	unknown	inward rectifier potassium channel 13
Kcnj14	0	0	1.55535	0.116139	0.316261	1.33733	known	ATP-sensitive inward rectifier potassium channel 14
Kcnj15	0.0633394	0.106528	0.0461764	43.0359	0.676562	0.2436	unknown	ATP-sensitive inward rectifier potassium channel 15
Kcnj16	0.16103	0.0566827	5.41579	6.22392	0.44491	0.559355	unknown	inward rectifier potassium channel 16
Kcnj2	0.101752	3.83282	1.44651	41.2269	4.02375	1.92129	unknown	inward rectifier potassium channel 2
Kcnj3	0	0.108532	10.1641	0.383306	6.03008	11.6237	unknown	G protein-activated inward rectifier potassium channel 1
Kcnj4	0	0.0327817	48.9072	0.434199	2.21678	8.94256	known	inward rectifier potassium channel 4
Kcnj5	0.0449139	0	0.21838	42.1701	0	0.0920813	unknown	G protein-activated inward rectifier potassium channel 4
Kcnj6	0	0	8.00563	0.148507	1.44228	1.24631	unknown	G protein-activated inward rectifier potassium channel 2
Kcnj8	2.14388	14.1609	6.0443	0.943753	1.24187	0.333367	unknown	ATP-sensitive inward rectifier potassium channel 8
Kcnj9	0.0163305	0	35.1075	0.472577	0.493362	1.57638	unknown	G protein-activated inward rectifier potassium channel 3
Kcnk1	0.554842	2.86747	80.2236	27.2111	39.2991	78.2143	unknown	potassium channel subfamily K member 1
Kcnk10	0.124346	0	0.5158	20.2002	4.42285	3.61187	known	potassium channel subfamily K member 10
Kcnk12	0	0	13.8333	2.81002	7.92624	3.33596	known	potassium channel subfamily K member 12
Kcnk13	0.344863	0.247365	4.24395	0.081474	4.45813	2.63236	known	potassium channel subfamily K member 13
Kcnk15	0	0	0.480547	0	0	0.543798	unknown	potassium channel subfamily K member 15
Kcnk16	0	0	0	0	0.138414	0	not expressed	potassium channel, subfamily K, member 16
Kcnk18	0	0	0.0403886	0.0144797	6.28521	19.465	known	potassium channel subfamily K member 18
Kcnk2	0.0445286	0.7776	11.7465	16.2602	7.8336	8.09952	known	potassium channel subfamily K member 2
Kcnk3	0.19664	2.23623	17.4282	2.52879	8.16455	6.76146	known	potassium channel subfamily K member 3
Kcnk4	0.0335802	0.0806429	5.58216	0.431809	4.69675	2.93476	known	potassium channel subfamily K member 4
Kcnk5	13.4451	0.730909	0.925718	4.87394	5.61144	3.31832	known	potassium channel subfamily K member 5
Kcnk6	0.565631	0.400415	0.517491	1.14963	0.472392	0.305194	known	potassium inwardly-rectifying channel, subfamily K, member 6
Kcnk7	0	0.208926	0	0.486169	0.752898	0	not expressed	potassium channel subfamily K member 7
Kcnk9	0	0.12734	13.4934	0	1.26125	1.51675	known	potassium channel subfamily K member 9
Kcnma1	0	0	0	0.0678056	0.0261091	0	known	calcium-activated potassium channel subunit alpha-1
Kcnmb1	0	0.0819342	0.430916	0.957574	20.8121	9.78341	unknown	calcium-activated potassium channel subunit beta-1
Kcnmb2	0.0286697	0.0178145	0.519033	20.5526	1.40343	2.18564	unknown	calcium-activated potassium channel subunit beta-2
Kcnmb3	0.0855509	0	0	77.9239	0	0.463598	unknown	calcium-activated potassium channel subunit beta-3
Kcnmb4	0	0.607038	41.3847	6.2301	19.6005	10.482	known	calcium-activated potassium channel subunit beta-4
Kcnn1	1.48394	6.70039	6.88389	5.98426	14.6191	7.91004	unknown	small conductance calcium-activated potassium channel protein 1
Kcnn2	11.9297	1.42788	14.4318	14.9767	5.01877	4.97319	unknown	small conductance calcium-activated potassium channel protein 2
Kcnn3	0.0115491	0.153722	1.72264	1.05968	0.729252	0.368632	known	small conductance calcium-activated potassium channel protein 3
Kcnn4	0.41394	1.8394	0.853408	6.60385	9.72543	6.90538	unknown	intermediate conductance calcium-activated potassium channel protein 4
Kcnq1	0.590168	0.414384	0.410346	11.3719	0.20104	0.159745	known	potassium voltage-gated channel subfamily KQT member 1
Kcnq2	0	0	33.556	2.292	14.1201	19.9136	known	potassium voltage-gated channel subfamily KQT member 2
Kcnq3	0	0	6.34948	0.266147	5.52491	19.5272	known	potassium voltage-gated channel subfamily KQT member 3
Kcnq4	0.0711067	6.26675	3.85356	0.895721	14.216	53.74	known	potassium voltage-gated channel subfamily KQT member 4
Kcnq5	0.0495981	1.16713	6.254	0.556377	6.77692	2.86195	known	potassium voltage-gated channel subfamily KQT member 5
Kcns1	0	0.154143	5.97173	1.07231	17.1454	18.0836	unknown	potassium voltage-gated channel subfamily S member 1
Kcns2	0	0	2.91831	0.192002	0.63542	0.700532	unknown	potassium voltage-gated channel subfamily S member 2
Kcns3	0.0326813	0.342878	1.52597	24.9566	18.4245	38.0854	unknown	potassium voltage-gated channel subfamily S member 3
Kcnt1	0.0174874	0.0167252	27.4239	1.04215	41.3403	23.4734	known	potassium channel subfamily T member 1
Kcnt2	0.111089	0.062602	0.517007	0.189597	2.34805	1.50396	unknown	potassium channel subfamily T member 2
Kcnu1	0	0.391301	0.416963	0.257234	1.73641	0.838411	unknown	potassium channel subfamily U member 1
Kcnv1	0	0	3.99868	0.0542166	9.87458	3.96734	unknown	potassium voltage-gated channel subfamily V member 1
Kcnv2	0	0.0536371	0	0.0263869	0	0.0393002	not expressed	potassium voltage-gated channel subfamily V member 2
Mcoln1	18.2827	13.6096	40.8898	28.9348	33.7444	31.286	known	transient receptor potential cation channel subfamily mucolipin 1
Mcoln2	0.0894084	0.258987	0.0446441	0.109285	0.211476	0	not expressed	transient receptor potential cation channel subfamily mucolipin 2
Mcoln3	0.0270946	0.0988507	0.0671017	16.8444	0	0	not expressed	transient receptor potential cation channel subfamily mucolipin 3
Nalcn	0	0.0508475	4.6719	2.13977	10.6318	12.1449	known (?)	Na+ leak channel, non-selective
P2rx1	0.317427	0.335685	0.328382	0.43031	0.0889152	0.11313	known	P2X purinoceptor 1
P2rx2	0	0.03572	0.134239	3.66833	2.36946	0.414334	known	P2X purinoceptor 2
P2rx3	0.330144	0.186169	0.323902	0.45943	83.2201	48.5924	known	P2X purinoceptor 3
P2rx4	38.5188	4.59602	8.92878	36.1863	16.4922	9.69263	known	P2X purinoceptor 4
P2rx5	0.0430986	6.43439	2.53883	0.762587	4.08674	9.00044	known	P2X purinoceptor 5
P2rx6	0.0695626	12.3517	6.31871	2.60935	9.98464	16.1311	known	P2X purinoceptor 6
P2rx7	0.399499	0.590403	1.87377	2.34282	14.2972	10.488	known	P2X purinoceptor 7
Pkd2	2.15425	2.95486	4.38182	13.5729	11.7174	9.00139	known	transient receptor potential cation channel subfamily polycystin 1
Pkd2l1	0	0	0.344736	0.37393	0.207574	0.24914	unknown	transient receptor potential cation channel subfamily polycystin 2
Pkd2l2	0.566667	1.91778	1.32443	1.54793	3.96122	3.31399	unknown	transient receptor potential cation channel subfamily polycystin 3
Ryr1	0.0475583	177.361	43.7857	0.0561517	3.70862	0.157429	known (?)	Ryanodine Receptor 1, Intracellular calcium channel
Ryr2	0.0051657	0.0314191	5.71162	0.167996	4.55222	14.9445	known	Ryanodine Receptor 2, Intracellular calcium channel
Ryr3	0.0054845	0.0299966	1.1209	2.32742	0.68253	2.35452	known	Ryanodine Receptor 3, Intracellular calcium channel
Scn10a	0.00423172	0.000124343	0.0566578	0.137102	151.55	138.74	known	sodium channel, voltage-gated, type 10, alpha
Scn11a	0	0.036862	0.0377721	0.172997	87.128	70.6045	known	sodium channel, voltage-gated, type 11, alpha
Scn1a	0	0.00681869	4.56513	1.51673	22.058	43.5402	unknown	sodium channel, voltage-gated, type 1, alpha
Scn1b	4.10842	662.355	754.012	12.0238	158.018	247.808	known	sodium channel, voltage-gated, type 1, beta
Scn2a1	0.00472287	0.0531696	7.30829	3.30396	2.08671	3.15966	known	sodium channel, voltage-gated, type 2, alpha
Scn2b	0	0.390027	46.2628	0.489404	21.1851	18.2184	known	sodium channel, voltage-gated, type 2, beta
Scn3a	0.0247444	0.0696191	1.06221	10.0165	1.73351	1.59767	known	sodium channel, voltage-gated, type 3, alpha
Scn3b	0.0104153	0.470873	17.9326	64.3649	24.068	21.187	known	sodium channel, voltage-gated, type 3, beta
Scn4a	0.0153087	50.2123	12.4488	0.11532	1.90677	1.42228	unknown	sodium channel, voltage-gated, type 4, alpha
Scn4b	0	80.7535	72.0386	116.692	71.8811	172.576	known	sodium channel, voltage-gated, type 4, beta
Scn5a	0.00260953	0.00775806	1.07974	40.6728	1.9651	2.73053	known	sodium channel, voltage-gated, type 5, alpha
Scn7a	0.0488914	0.789934	0.363457	2.32805	81.9408	116.298	known	sodium channel, voltage-gated, type 7, alpha
Scn8a	0.0392828	0.0140569	25.7677	10.9172	23.4247	67.0829	known	sodium channel, voltage-gated, type 8, alpha
Scn9a	0	0.0050392	0.0780457	101.542	46.9687	58.5873	known	sodium channel, voltage-gated, type 9, alpha
Scnn1a	7.50182	0.15101	1.69199	19.312	0.231899	0.441814	unknown	Amiloride-sensitive sodium channel subunit alpha
Scnn1b	0	0.18409	0.101038	8.34269	0.156447	0.324117	unknown	Amiloride-sensitive sodium channel subunit beta
Scnn1g	0.0157705	0.0374987	0.148547	5.86127	0	0.0853352	unknown	Amiloride-sensitive sodium channel subunit gamma
Tpcn1	13.8231	21.7837	20.0218	21.1423	22.373	23.2919	known	two pore calcium channel protein 1
Tpcn2	0.811997	0.524135	1.03884	2.59549	2.42064	1.89394	known	two pore calcium channel protein 2
Trpa1	0	0	0.0255655	0.736714	22.5118	15.0167	known	transient receptor potential cation channel subfamily A member 1
Trpc1	0.0309237	0.187498	3.62958	17.9804	6.22208	12.446	known	short transient receptor potential channel 1
Trpc2	0.290881	0.520317	1.80569	5.56102	1.41415	1.20307	unknown	short transient receptor potential channel 2
Trpc3	0.116262	1.10015	9.01836	0.673471	29.361	13.2824	known	short transient receptor potential channel 3
Trpc4	0	0	2.48607	0.972735	1.87698	1.11636	known	short transient receptor potential channel 4
Trpc5	0	0	0.472864	0.227764	0.780987	0.909399	unknown	short transient receptor potential channel 5
Trpc6	0	0.0809074	0.500066	0.169992	5.11394	2.39257	unknown	short transient receptor potential channel 6
Trpc7	0	0	0.816228	0.0315257	0.442461	0.191745	known	short transient receptor potential channel 7
Trpm1	0	0.0452424	0.0175024	0.7003	0	0.0100739	not expressed	transient receptor potential cation channel subfamily M member 1
Trpm2	0.511727	0.04097	6.18822	0.181384	5.15866	6.66867	known	transient receptor potential cation channel subfamily M member 2
Trpm3	0	0.0317762	1.50648	2.47414	2.38026	3.05885	known	transient receptor potential cation channel subfamily M, member 3
Trpm4	0.356852	7.13506	4.45199	7.11058	6.1541	5.48197	known	transient receptor potential cation channel subfamily M member 4
Trpm5	0.0115936	0	0	3.2171	0	0.0461113	not expressed	transient receptor potential cation channel subfamily M member 5
Trpm6	0.0454123	0.0313913	0.0970185	1.34228	0.384085	0.494241	unknown	transient receptor potential cation channel subfamily M member 6
Trpm7	4.21368	2.71168	1.62721	17.629	8.53019	10.7272	known	transient receptor potential cation channel subfamily M member 7
Trpm8	0.0122089	0	0.144796	0	11.3034	57.3304	known	transient receptor potential cation channel subfamily M member 8
Trpv1	0.0386892	0.0688875	0.0433069	0.0948898	42.3846	15.5278	known	transient receptor potential cation channel subfamily V member 1
Trpv2	0.681658	0.894977	7.30977	6.95193	34.0412	21.7862	known	transient receptor potential cation channel subfamily V member 2
Trpv3	0	0.024345	0.0462404	0	0.141139	0.192144	known	transient receptor potential cation channel subfamily V member 3
Trpv4	0.138458	1.12508	2.53278	5.14185	0.611111	0.626434	known	transient receptor potential cation channel subfamily V member 4
Trpv5	0	0	0	0.0482771	0	0	not expressed	transient receptor potential cation channel subfamily V member 5
Trpv6	0.293823	0.494054	0.670764	0.119969	0.748234	0.359587	known	transient receptor potential cation channel subfamily V member 6
Vdac1	129.499	904.146	477.167	132.155	206.967	188.876	known	voltage-dependent anion-selective channel protein 1
Vdac2	70.3888	215.664	168.885	86.3027	137.851	126.356	known	voltage-dependent anion-selective channel protein 2
Vdac3	88.5244	420.771	195.776	58.9353	112.173	98.0044	known	voltage-dependent anion-selective channel protein 3
Tmem38a	1.82073	1173.43	366.599	37.9115	44.6108	54.2813	unknown	trimeric intracellular cation channel Typbe A
Tmem38b	24.0164	31.292	12.1888	14.4795	4.96096	7.42955	unknown	trimeric intracellular cation channel Typbe B
Itpr1	7.27	2.48	65.5	21	4.25	7.15	known	Inositol 1,4,5-triphopshate receptor 1
Itpr2	3.77	0.58	1.54	8.33	2.11	1.5	known	Inositol 1,4,5-triphopshate receptor 2
Itpr3	0.35	1.15	1.63	10.4	33.8	35.4	known	Inositol 1,4,5-triphopshate receptor 3
